# Supplementary material for: Genome-Wide Analysis of the Peptidase M24 Superfamily in Triticum aestivum Demonstrates That TaM24-9 Is Involved in Abiotic Stress Response
Source: Int J Mol Sci. 2022 Jun 21;23(13):6904. doi: 10.3390/ijms23136904 (PMC9266489; doi:10.3390/ijms23136904)
Supplement: Supplementary file 1 [file ijms-23-06904-s001.zip]

Archive with 19 entries (19 files):
- Figure S1.pdf
- Figure S2.pdf
- Figure S3.pdf
- Figure S4.pdf
- Figure S5.pdf
- Figure S6.pdf
- Figure S7.pdf
- Table S1.xlsx
- Table S10.xlsx
- Table S11.xlsx
- Table S12.xlsx
- Table S2.xlsx
- Table S3.xlsx
- Table S4.xlsx
- Table S5.xlsx
- Table S6.xlsx
- Table S7.xlsx
- Table S8.xlsx
- Table S9.xlsx
