# Supplementary material for: Genome-Wide Analysis of the Peptidase M24 Superfamily in Triticum aestivum Demonstrates That TaM24-9 Is Involved in Abiotic Stress Response
Source: Int J Mol Sci. 2022 Jun 21;23(13):6904. doi: 10.3390/ijms23136904 (PMC9266489; doi:10.3390/ijms23136904)
Supplement: Supplementary file 1 [file ijms-23-06904-s001.zip › Table S1.xlsx]

## Sheet: Sheet1
Table S1. The basic information of 53 putative peptidase M24 genes superfamily in wheat
Gene Name	Transcript stable ID	Subfamily	Position(including UTRs and CDS)	number of amino acids	pI	MW/Da	Instability index	Exon Numbers	Predicting subcellular localization
TaM24-1	TraesCS1A02G104800.1	Ⅰ	1A:100373187-100393199	494	5.68	55035.1	52.92	2	nucleus, chloroplast, cytosol
TaM24-2	TraesCS1A02G158800.1	Ⅱ	1A:283842907-283859515	718	6.63	79099.6	49.19	13	chloroplast, nucleus
TaM24-3	TraesCS1A02G180300.1	Ⅲ	1A:325049787-325054523	397	7.49	44186.7	56.21	17	cytoskeleton, cytosol
TaM24-4	TraesCS1A02G224000.1	Ⅲ	1A:394325250-394328538	394	7.14	43342.9	37.89	10	cytosol, cytoskeleton
TaM24-5	TraesCS1B02G083000.1	Ⅲ	1B:66949084-66951272	133	5.56	14678.6	40.05	6	Mitochondria
TaM24-6	TraesCS1B02G116300.1	Ⅰ	1B:136914853-136916520	503	5.76	56194.9	42.37	1	cytosol, cytoskeleton
TaM24-7	TraesCS1B02G175400.1	Ⅱ	1B:316757226-316766369	538	5.62	60010.2	39.92	11	chloroplast, nucleus
TaM24-8	TraesCS1B02G200200.1	Ⅲ	1B:359193756-359198437	373	7.51	41750.8	39.26	16	cytoskeleton, cytosol
TaM24-9	TraesCS1B02G237300.1	Ⅲ	1B:424176608-424180271	394	7.59	43427	45.3	11	cytosol, cytoskeleton
TaM24-10	TraesCS1D02G097100.1	Ⅰ	1D:83825256-83827150	505	5.42	56083.4	40.11	2	peroxisome
TaM24-11	TraesCS1D02G156100.1	Ⅱ	1D:220060401-220078971	717	6.17	79405.9	47.51	13	chloroplast
TaM24-12	TraesCS1D02G178500.1	Ⅲ	1D:253217352-253221929	397	8.1	44291.8	50.57	17	cytoskeleton, cytosol
TaM24-13	TraesCS1D02G225600.1	Ⅲ	1D:314121792-314125223	394	7.14	43328.9	47.27	10	cytosol, cytoskeleton
TaM24-14	TraesCS2A02G017400.1	Ⅱ	2A:8147731-8150606	674	5.09	76166.3	32.26	12	nucleus
TaM24-15	TraesCS2A02G069500.1	Ⅱ	2A:30549309-30552897	1085	5.4	121041	45.24	1	nucleus
TaM24-16	TraesCS2A02G225100.1	Ⅲ	2A:227828980-227835633	372	8.24	40488.4	38.79	12	chloroplast
TaM24-17	TraesCS2A02G427600.1	Ⅲ	2A:680273745-680278704	342	8.74	37289.9	45.25	10	cytosol, chloroplast
TaM24-18	TraesCS2B02G071300.1	Ⅰ	2B:37717709-37736923	524	6.12	58770	51.09	16	chloroplast, peroxisome
TaM24-19	TraesCS2B02G072000.1	Ⅰ	2B:38385197-38392138	504	5.8	56308	44.86	16	nucleus, cytosol
TaM24-20	TraesCS2B02G072500.1	Ⅰ	2B:38445536-38457511	533	6.17	59891.4	45.38	17	Mitochondria:, cyto_mito
TaM24-21	TraesCS2B02G082700.1	Ⅱ	2B:46088143-46091746	1086	5.45	121122	54.41	1	nucleus
TaM24-22	TraesCS2B02G275000.1	Ⅲ	2B:379094707-379104639	372	8.21	40486.5	56.17	11	chloroplast
TaM24-23	TraesCS2B02G448000.1	Ⅲ	2B:640688141-640692151	344	8.74	37574.1	39.67	11	cytosol, chloroplast
TaM24-24	TraesCS2D02G057500.1	Ⅰ	2D:22848700-22854885	502	6.16	56323.2	38.23	16	cytosol, nucleus
TaM24-25	TraesCS2D02G068300.1	Ⅱ	2D:28729893-28733150	1085	5.42	121098	32.72	1	nucleus
TaM24-26	TraesCS2D02G231000.1	Ⅲ	2D:202082678-202087748	372	8.21	40584.6	38.51	11	chloroplast
TaM24-27	TraesCS2D02G425600.1	Ⅲ	2D:537934919-537938734	342	8.46	37321.9	39.19	10	cytosol, chloroplast
TaM24-28	TraesCS3B02G589000.1	Ⅲ	3B:814699692-814707074	463	5.95	51426.2	37.73	13	nucleus
TaM24-29	TraesCS3B02G589600.1	Ⅲ	3B:814940316-814945665	245	6.45	50481.3	46.51	13	nucleus
TaM24-30	TraesCS4A02G143700.1	Ⅱ	4A:238382267-238412828	648	5.73	72404.9	45.32	16	chloroplast, cytosol, Mitochondria
TaM24-31	TraesCS4B02G152400.1	Ⅱ	4B:252000686-252022834	648	5.73	72440.9	50.06	16	cytosol, chloroplast
TaM24-32	TraesCS4D02G162600.1	Ⅱ	4D:248919546-248936197	536	5.81	59878.8	37.84	12	peroxisome
TaM24-33	TraesCS5A02G086500.1	Ⅰ	5A:115092374-115098386	497	6.8	55089.1	45.7	13	chloroplast, Mitochondria
TaM24-34	TraesCS5A02G196200.1	Ⅰ	5A:399453296-399461596	505	6.03	56453.2	38.26	16	chloroplast, cytosol, nucleus, peroxisome
TaM24-35	TraesCS5B02G092400.1	Ⅰ	5B:121246641-121252763	497	7	55100.2	40.24	13	chloroplast, Mitochondria
TaM24-36	TraesCS5D02G100000.1	Ⅰ	5D:112241646-112247388	497	7.27	55015	39.34	13	chloroplast, Mitochondria
TaM24-37	TraesCS6A02G190100.1	Ⅰ	6A:250200634-250210527	500	5.79	55925.7	48.1	17	nucleus, cytosol
TaM24-38	TraesCS6A02G213500.1	Ⅲ	6A:388211058-388214028	394	6.98	43628.8	46.41	10	cytosol
TaM24-39	TraesCS6A02G321600.1	Ⅲ	6A:555968123-555973284	349	6.21	38112.3	49.19	10	chloroplast
TaM24-40	TraesCS6B02G216000.1	Ⅰ	6B:296399044-296410134	500	5.8	55781.6	39.14	19	nucleus, cytosol
TaM24-41	TraesCS6B02G243600.1	Ⅲ	6B:433272989-433275746	343	6.93	37727	41.26	10	cytosol
TaM24-42	TraesCS6B02G352400.1	Ⅲ	6B:618125158-618130610	248	5	26853.5	55.49	8	cytosol, chloroplast
TaM24-43	TraesCS6D02G177200.1	Ⅰ	6D:177786416-177793804	1039	5.97	59653.1	39.6	17	chloroplast, vacuole, extracellular, E.R.
TaM24-44	TraesCS6D02G196200.1	Ⅲ	6D:272109812-272112846	343	6.46	37811.1	46.1	10	cytosol
TaM24-45	TraesCS6D02G301300.1	Ⅲ	6D:411204781-411208201	223	8.43	24269.6	63.35	7	chloroplast
TaM24-46	TraesCS7A02G187500.1	Ⅱ	7A:143072646-143075746	1021	5.77	114711	36.18	2	nucleus
TaM24-47	TraesCS7A02G266100.1	Ⅲ	7A:267570886267575376	448	5.8	49512.2	47.02	13	nucleus
TaM24-48	TraesCS7B02G092700.1	Ⅱ	7B:106110500-106118219	1057	5.96	118808	57.91	2	nucleus,cytosol
TaM24-49	TraesCS7B02G166300.1	Ⅲ	7B:229821546229825605	486	5.83	53950.3	30	12	nucleus
TaM24-50	TraesCS7B02G171400.1	Ⅲ	7B:244281290244284456	133	6.02	14738.7	51.39	9	chloroplast, extracellular
TaM24-51	TraesCS7B02G234300.1	Ⅲ	7B:438421490438424256	279	7.62	30791.2	38.98	9	Mitochondria, chloroplast
TaM24-52	TraesCS7D02G188500.1	Ⅱ	7D:140834085140840430	1060	5.86	119192	39.7	2	nucleus,cytosol
TaM24-53	TraesCS7D02G268600.1	Ⅲ	7D:252540103252544162	486	5.76	53893.2	37.78	12	nucleus
