# Supplementary material for: Genome-Wide Analysis of the Peptidase M24 Superfamily in Triticum aestivum Demonstrates That TaM24-9 Is Involved in Abiotic Stress Response
Source: Int J Mol Sci. 2022 Jun 21;23(13):6904. doi: 10.3390/ijms23136904 (PMC9266489; doi:10.3390/ijms23136904)
Supplement: Supplementary file 1 [file ijms-23-06904-s001.zip › Table S10.xlsx]

## Sheet: Sheet1
Table S10. The germination rates of WT, TaM24-9 overexpression Arabidopsis, and mutant Arabidopsis (ebp1/g2) seeds under PEG6000 and NaCl treatments.
MS(control 1)							9%PEG6000							12%PEG6000									MS(control 2)							100mM NaCl							150mM NaCl
	repeat1	repeat2	repeat3	Mean	germination rates %			repeat1	repeat2	repeat3	Mean	germination rates %			repeat1	repeat2	repeat3	Mean	germination rates %					repeat1	repeat2	repeat3	Mean	germination rates %			repeat1	repeat2	repeat3	Mean	germination rates %			repeat1	repeat2	repeat3	Mean	germination rates %
24h							24h							24h									24h							24h							24h
WT	4	4	3	3.66667	10.1852		WT	2	3	3	2.66667	7.40741		WT	1	1	1	1	2.77778				WT	4	4	5	4.33333	12.037		WT	0	0	0	0	0		WT	0	0	0	0	0
OE-1	4	4	4	4	11.1111		OE-1	4	2	3	3	8.33333		OE-1	1	3	3	2.33333	6.48148				OE-1	5	4	4	4.33333	12.037		OE-1	0	0	0	0	0		OE-1	0	0	0	0	0
OE-2	4	3	6	4.33333	12.037		OE-2	5	2	3	3.33333	9.25926		OE-2	4	3	0	2.33333	6.48148				OE-2	4	3	5	4	11.1111		OE-2	0	0	0	0	0		OE-2	0	0	0	0
OE-3	5	4	4	4.33333	12.037		OE-3	4	5	4	4.33333	12.037		OE-3	3	1	2	2	5.55556				OE-3	5	4	3	4	11.1111		OE-3	0	0	0	0	0		OE-3	0	0	0	0	0
ebp1/g2	4	5	3	4	11.1111		ebp1/g2	1	2	1	1.33333	3.7037		ebp1/g2	2	1	0	1	2.77778				ebp1/g2	5	4	3	4	11.1111		ebp1/g2	0	0	0	0	0		ebp1/g2	0	0	0	0
36h							36h							36h									36h							36h							36h
WT	19	16	18	17.6667	49.0741		WT	7	6	6	6.33333	17.5926		WT	2	3	3	2.66667	7.40741				WT	18	17	18	17.6667	49.0741		WT	0	1	1	0.666667	1.85185		WT	0	1	0	0.333333	0.925926
OE-1	18	16	15	16.3333	45.3704		OE-1	8	8	6	7.33333	20.3704		OE-1	4	3	7	4.66667	12.963				OE-1	18	18	17	17.6667	49.0741		OE-1	1	1	1	1	2.77778		OE-1	1	0	1	0.666667	1.85185
OE-2	16	17	17	16.6667	46.2963		OE-2	9	7	7	7.66667	21.2963		OE-2	5	4	6	5	13.8889				OE-2	18	19	19	18.6667	51.8519		OE-2	1	1	1	1	2.77778		OE-2	0	1	0	0.333333	0.925926
OE-3	19	18	20	19	52.7778		OE-3	9	9	8	8.66667	24.0741		OE-3	4	8	7	6.33333	17.5926				OE-3	19	18	20	19	52.7778		OE-3	2	2	2	2	5.55556		OE-3	1	1	1	1	2.77778
ebp1/g2	17	18	17	17.3333	48.1481		ebp1/g2	5	6	6	5.66667	15.7407		ebp1/g2	4	3	1	2.66667	7.40741				ebp1/g2	17	18	17	17.3333	48.1481		ebp1/g2	1	1	1	1	2.77778		ebp1/g2	0	1	0	0.333333	0.925926
48h							48h							48h									48h							48h							48h
WT	31	32	33	32	88.8889		WT	18	19	17	18	50		WT	12	11	8	10.3333	28.7037				WT	31	33	33	32.3333	89.8148		WT	2	3	3	2.66667	7.40741		WT	1	1	1	1	2.77778
OE-1	30	33	32	31.6667	87.963		OE-1	23	22	23	22.6667	62.963		OE-1	18	15	16	16.3333	45.3704				OE-1	32	33	33	32.6667	90.7407		OE-1	7	7	8	7.33333	20.3704		OE-1	5	7	6	6	16.6667
OE-2	30	33	34	32.3333	89.8148		OE-2	20	23	24	22.3333	62.037		OE-2	16	14	14	14.6667	40.7407				OE-2	33	33	34	33.3333	92.5926		OE-2	6	8	7	7	19.4444		OE-2	6	6	5	5.66667	15.7407
OE-3	33	32	33	32.6667	90.7407		OE-3	25	23	23	23.6667	65.7407		OE-3	21	17	19	19	52.7778				OE-3	34	34	34	34	94.4444		OE-3	8	7	7	7.33333	20.3704		OE-3	6	7	6	6.33333	17.5926
ebp1/g2	30	32	30	30.6667	85.1852		ebp1/g2	16	18	17	17	47.2222		ebp1/g2	10	8	6	8	22.2222				ebp1/g2	32	31	29	30.6667	85.1852		ebp1/g2	1	3	1	1.66667	4.62963		ebp1/g2	0	2	1	1	2.77778
60h							60h							60h									60h							60h							60h
WT	33	36	35	34.6667	96.2963		WT	30	28	25	27.6667	76.8519		WT	27	23	21	23.6667	65.7407				WT	33	36	35	34.6667	96.2963		WT	6	8	8	7.33333	20.3704		WT	8	5	6	6.33333	17.5926
OE-1	32	34	35	33.6667	93.5185		OE-1	31	30	30	30.3333	84.2593		OE-1	26	25	29	26.6667	74.0741				OE-1	33	34	35	34	94.4444		OE-1	15	15	16	15.3333	42.5926		OE-1	9	9	10	9.33333	25.9259
OE-2	33	36	36	35	97.2222		OE-2	28	32	32	30.6667	85.1852		OE-2	31	33	29	31	86.1111				OE-2	33	36	36	35	97.2222		OE-2	16	16	15	15.6667	43.5185		OE-2	9	9	10	9.33333	25.9259
OE-3	35	36	36	35.6667	99.0741		OE-3	32	30	32	31.3333	87.037		OE-3	28	33	28	29.6667	82.4074				OE-3	35	36	36	35.6667	99.0741		OE-3	15	16	17	16	44.4444		OE-3	10	11	11	10.6667	29.6296
ebp1/g2	33	34	36	34.3333	95.3704		ebp1/g2	24	23	24	23.6667	65.7407		ebp1/g2	20	20	21	20.3333	56.4815				ebp1/g2	34	33	35	34	94.4444		ebp1/g2	6	6	7	6.33333	17.5926		ebp1/g2	3	5	4	4	11.1111
72h							72h							72h									72h							72h							72h
WT	36	36	36	36	100		WT	31	32	32	31.6667	87.963		WT	33	28	25	28.6667	79.6296				WT	36	36	36	36	100		WT	16	16	16	16	44.4444		WT	10	9	9	9.33333	25.9259
OE-1	36	36	36	36	100		OE-1	34	35	35	34.6667	96.2963		OE-1	28	33	30	30.3333	84.2593				OE-1	36	36	36	36	100		OE-1	24	23	21	22.6667	62.963		OE-1	11	10	11	10.6667	29.6296
OE-2	36	36	36	36	100		OE-2	36	32	33	33.6667	93.5185		OE-2	32	33	30	31.6667	87.963				OE-2	36	36	36	36	100		OE-2	25	24	23	24	66.6667		OE-2	11	12	13	12	33.3333
OE-3	36	36	36	36	100		OE-3	34	35	34	34.3333	95.3704		OE-3	33	31	30	31.3333	87.037				OE-3	36	36	36	36	100		OE-3	27	27	26	26.6667	74.0741		OE-3	14	14	13	13.6667	37.963
ebp1/g2	36	36	36	36	100		ebp1/g2	28	30	30	29.3333	81.4815		ebp1/g2	24	27	26	25.6667	71.2963				ebp1/g2	36	36	36	36	100		ebp1/g2	18	16	16	16.6667	46.2963		ebp1/g2	8	7	7	7.33333	20.3704
							84h							84h																84h							84h
							WT	36	33	36	35	97.2222		WT	33	33	28	31.3333	87.037											WT	23	22	24	23	63.8889		WT	15	15	13	14.3333	39.8148
							OE-1	35	36	36	35.6667	99.0741		OE-1	32	36	34	34	94.4444											OE-1	28	29	24	27	75		OE-1	19	18	17	18	50
							OE-2	36	34	34	34.6667	96.2963		OE-2	33	34	33	33.3333	92.5926											OE-2	28	30	27	28.3333	78.7037		OE-2	20	20	18	19.3333	53.7037
							OE-3	36	36	34	35.3333	98.1481		OE-3	33	34	34	33.6667	93.5185											OE-3	30	30	30	30	83.3333		OE-3	22	19	20	20.3333	56.4815
							ebp1/g2	32	34	36	34	94.4444		ebp1/g2	30	29	29	29.3333	81.4815											ebp1/g2	21	22	23	22	61.1111		ebp1/g2	8	11	9	9.33333	25.9259
							96h							96h																96h							96h
							WT	36	33	36	35	97.2222		WT	36	34	30	33.3333	92.5926											WT	27	27	28	27.3333	75.9259		WT	20	21	20	20.3333	56.4815
							OE-1	35	36	36	35.6667	99.0741		OE-1	35	36	36	35.6667	99.0741											OE-1	34	30	32	32	88.8889		OE-1	23	23	23	23	63.8889
							OE-2	36	34	36	35.3333	98.1481		OE-2	36	36	35	35.6667	99.0741											OE-2	30	30	34	31.3333	87.037		OE-2	24	23	22	23	63.8889
							OE-3	36	36	34	35.3333	98.1481		OE-3	36	36	34	35.3333	98.1481											OE-3	32	32	33	32.3333	89.8148		OE-3	24	25	24	24.3333	67.5926
							ebp1/g2	33	36	36	35	97.2222		ebp1/g2	33	32	32	32.3333	89.8148											ebp1/g2	24	25	25	24.6667	68.5185		ebp1/g2	14	13	13	13.3333	37.037
							108h							108h																108h							108h
							WT	36	36	36	36	100		WT	36	36	36	36	100											WT	29	32	32	31	86.1111		WT	20	24	23	22.3333	62.037
							OE-1	36	36	36	36	100		OE-1	36	36	36	36	100											OE-1	36	36	36	36	100		OE-1	25	25	25	25	69.4444
							OE-2	36	36	36	36	100		OE-2	36	36	36	36	100											OE-2	34	35	35	34.6667	96.2963		OE-2	26	24	23	24.3333	67.5926
							OE-3	36	36	36	36	100		OE-3	36	36	36	36	100											OE-3	36	33	35	34.6667	96.2963		OE-3	27	27	27	27	75
							ebp1/g2	36	36	36	36	100		ebp1/g2	36	36	35	35.6667	99.0741											ebp1/g2	30	29	29	29.3333	81.4815		ebp1/g2	18	17	17	17.3333	48.1481
																														120h							120h
																														WT	33	33	32	32.6667	90.7407		WT	23	24	25	24	66.6667
																														OE-1	36	36	36	36	100		OE-1	25	27	29	27	75
																														OE-2	34	35	35	34.6667	96.2963		OE-2	26	28	25	26.3333	73.1481
																														OE-3	36	35	36	35.6667	99.0741		OE-3	30	27	27	28	77.7778
																														ebp1/g2	30	31	30	30.3333	84.2593		ebp1/g2	18	19	19	18.6667	51.8519
