# Supplementary material for: Genome-Wide Analysis of the Peptidase M24 Superfamily in Triticum aestivum Demonstrates That TaM24-9 Is Involved in Abiotic Stress Response
Source: Int J Mol Sci. 2022 Jun 21;23(13):6904. doi: 10.3390/ijms23136904 (PMC9266489; doi:10.3390/ijms23136904)
Supplement: Supplementary file 1 [file ijms-23-06904-s001.zip › Table S11.xlsx]

## Sheet: Sheet1
Table S11. The Root length, fresh weight, survival rate, proline and MDA content of WT, TaM24-9 overexpression Arabidopsis, and mutant Arabidopsis (ebp1/g2) seeds under PEG6000 and NaCl treatments.
Root length(cm)
MS					12% PEG					100mM NaCl
WT	3.31	3.2	3.91		WT	1.56	1.52	1.45		WT	1.54	1.48	1.45
OE-1	3.7	3.42	3.54		OE-1	1.58	1.64	1.65		OE-1	1.52	1.61	1.56
OE-2	3.6	3.6	3.49		OE-2	1.62	1.61	1.64		OE-2	1.58	1.65	1.5
OE-3	3.29	4.1	3.4		OE-3	1.67	1.62	1.7		OE-3	1.62	1.58	1.64
ebp1/g2	3.23	3.34	3.3		ebp1/g2	1.29	1.31	1.25		ebp1/g2	0.95	1.12	0.98
Fresh weight(mg)
MS				mean	12% PEG				mean	100mM NaCl				mean
WT	34.43	34.24	35.18	34.6167	WT	7.95	7.88	7.29	7.70667	WT	5.96	5.93	5.96	5.95
OE-1	35.02	34.62	35.1	34.9133	OE-1	9.82	8.27	9.17	9.08667	OE-1	7.56	7.44	8.06	7.68667
OE-2	35.15	34.32	34.37	34.6133	OE-2	9.28	9.72	8.54	9.18	OE-2	7.97	7.92	8.05	7.98
OE-3	34.98	34.85	34.12	34.65	OE-3	9.28	9.75	9.02	9.35	OE-3	7.91	8.03	8.01	7.98333
ebp1/g2	34.03	34.81	34.43	34.4233	ebp1/g2	7.55	7.66	7.3	7.50333	ebp1/g2	5.46	5.85	5.45	5.58667
Survival rate(%)
Control				mean	Drought				mean	NaCl				mean
WT	100	100	100	100	WT	83.3	66.6	75	74.9667	WT	50	58.3	58.3	55.5333
OE-1	100	100	100	100	OE-1	83.3	75	83.3	80.5333	OE-1	75	75	66.6	72.2
OE-2	100	100	100	100	OE-2	75	83.3	66.6	74.9667	OE-2	66.6	75	75	72.2
OE-3	100	100	100	100	OE-3	83.3	75	83.3	80.5333	OE-3	75	83.3	58.3	72.2
ebp1/g2	100	100	100	100	ebp1/g2	66.6	58.3	41.7	55.5333	ebp1/g2	41.7	33.3	50	41.6667
Proline content(ug/g FW)
Control					Drought					NaCl
WT	27.6	28.1	27.8	27.8333	WT	94.6	94.8	96.7	95.3667	WT	98.1	98.9	100.2	99.0667
OE-1	30.2	29.1	28.7	29.3333	OE-1	139.2	142.2	141.6	141	OE-1	144.1	146.9	144.5	145.167
OE-2	29.1	28.4	28.6	28.7	OE-2	140.6	141.2	139.1	140.3	OE-2	149.1	146.4	144.3	146.6
OE-3	27.9	28.2	29.3	28.4667	OE-3	143.2	145.5	142.6	143.767	OE-3	143.6	150.9	149.4	147.967
ebp1/g2	27.3	27.9	28.1	27.7667	ebp1/g2	73.3	75.1	74.8	74.4	ebp1/g2	78.4	80.1	78.9	79.1333
MDA content(nmol/g FW)
Control					Drought					NaCl
WT	4.36	4.32	4.28	4.32	WT	9.94	9.89	9.91	9.91333	WT	10.12	10.08	10.31	10.17
OE-1	4.28	4.28	4.28	4.28	OE-1	8.33	8.23	8.26	8.27333	OE-1	8.86	8.83	8.79	8.82667
OE-2	4.26	4.25	4.34	4.28333	OE-2	8.31	8.36	8.4	8.35667	OE-2	8.87	8.9	8.9	8.89
OE-3	4.29	4.27	4.35	4.30333	OE-3	8.31	8.41	8.42	8.38	OE-3	8.81	8.94	8.88	8.87667
ebp1/g2	4.27	4.31	4.34	4.30667	ebp1/g2	10.64	10.59	10.12	10.45	ebp1/g2	10.98	10.87	10.92	10.9233
