# Supplementary material for: Genome-Wide Analysis of the Peptidase M24 Superfamily in Triticum aestivum Demonstrates That TaM24-9 Is Involved in Abiotic Stress Response
Source: Int J Mol Sci. 2022 Jun 21;23(13):6904. doi: 10.3390/ijms23136904 (PMC9266489; doi:10.3390/ijms23136904)
Supplement: Supplementary file 1 [file ijms-23-06904-s001.zip › Table S12.xlsx]

## Sheet: Sheet1
Table S12. The primers used in this study
Primer-name	Primer-sequence
F(M24-9-1302)	GGGACTCTTGACCATGATGTCGTCCGACGAGGAGG
R(M24-9-1302)	TCAGATCTACCCATGGTTCCTGGCTTGGTGCGTC
F-RT-M24-9	GAAAATGGTCGATCCTGGCG
R-RT-M24-9	GGCTAGGCAGTCTATACGCA
F-RT-M24-2	ATCGACGCCTACATCGTTCC
R-RT-M24-2	GGCTGTACCAGCACTACCAG
F-RT-M24-12	CTCACTTGTCTGGCCGCAAT
R-RT-M24-12	TTCTCCATCTCTCAGCTGCCT
F-RT-M24-50	ACCATGCATCCAGTCTGTGG
R-RT-M24-50	CGGAGCTATGTGTGCCTTGA
F-RT-Actin	AAGAGTCGGTGAAGGGGACT
R-RT-Actin	GGAAAAGCTGAACCGAGACTG
