# Supplementary material for: Genome-Wide Analysis of the Peptidase M24 Superfamily in Triticum aestivum Demonstrates That TaM24-9 Is Involved in Abiotic Stress Response
Source: Int J Mol Sci. 2022 Jun 21;23(13):6904. doi: 10.3390/ijms23136904 (PMC9266489; doi:10.3390/ijms23136904)
Supplement: Supplementary file 1 [file ijms-23-06904-s001.zip › Table S2.xlsx]

## Sheet: Sheet1
Table S2. Distribution of the number of different peptidase M24 subfamilies in six plants
Species	M24Ⅰ	M24 Ⅱ	M24 Ⅲ	Total
Arabidopsis thaliana	2	3	7	12
Oryza sativa	2	6	8	16
Triticum aestivum	14	13	26	53
Solanum lycopersicum	2	7	6	15
Solanum tuberosum	1	6	7	14
Aegilops tauschii	4	3	7	14
