# Supplementary material for: Genome-Wide Analysis of the Peptidase M24 Superfamily in Triticum aestivum Demonstrates That TaM24-9 Is Involved in Abiotic Stress Response
Source: Int J Mol Sci. 2022 Jun 21;23(13):6904. doi: 10.3390/ijms23136904 (PMC9266489; doi:10.3390/ijms23136904)
Supplement: Supplementary file 1 [file ijms-23-06904-s001.zip › Table S3.xlsx]

## Sheet: Sheet1
Table S3 .The characteristics of homologous TaM24 genes in wheat A, B and D sub-genomes
Gene name	Position	Gene name	Position	Gene name	Position
TaM24-1	1A: 100,373,187-100,393,199	TaM24-6	1B:136,914,853-136,916,520	TaM24-10	1D:83,825,256-83,827,150
TaM24-2	1A: 283,842,907-283,859,515	TaM24-7	1B:316,757,226-316,773,073	TaM24-11	1D:220,060,401-220,078,971
TaM24-3	1A: 325,049,787-325,054,523	TaM24-8	1B:359,193,756-359,198,437	TaM24-12	1D:253,217,352-253,221,929
TaM24-4	1A: 394,325,250-394,328,538	TaM24-9	1B:424,176,608-424,180,271	TaM24-13	1D:314,121,792-314,125,223
TaM24-14	2A: 8,147,731-8,150,606
TaM24-15	2A: 30,549,309-30,552,897	TaM24-21	2B:46,088,143-46,091,746	TaM24-25	2D:28,729,893-28,733,150
TaM24-16	2A: 227,828,980-227,835,633	TaM24-22	2B:379,094,707-379,104,639	TaM24-26	2D:202,082,678-202,087,748
		TaM24-5	1B: 66,949,084-66,951,272
		TaM24-50	7B: 244,281,290-244,284,456
TaM24-17	2A: 680,273,745-680,278,704	TaM24-23	2B:640,688,141-640,692,151	TaM24-27	2D:537,934,919-537,938,734
		TaM24-28	3B: 814,699,692-814,707,074
		TaM24-29	3B: 814,940,316-814,945,665
TaM24-30	4A: 238,382,267-238,412,828	TaM24-31	4B:252,000,686-252,023,874	TaM24-32	4D:248,919,546-248,947,708
TaM24-33	5A: 115,092,374-115,098,386	TaM24-35	5B:121,246,641-121,252,763	TaM24-36	5D:112,241,646-112,247,388
TaM24-34	5A: 399,453,296-399,461,596	TaM24-18	2B: 37,717,709-37,736,923	TaM24-24	2D:22,848,700-22,854,885
		TaM24-19	2B: 38,385,197-38,392,138
		TaM24-20	2B: 38,445,536-38,457,511
TaM24-37	6A: 250,200,634-250,210,527	TaM24-40	6B:296,399,044-296,410,167	TaM24-43	6D:177,786,416-177,793,804
TaM24-38	6A: 388,211,058-388,214,028	TaM24-41	6B:433,272,989-433,275,746	TaM24-44	6D:272,109,812-272,112,846
		TaM24-51	7B: 438,421,490-438,424,256
TaM24-39	6A: 555,968,123-555,973,284	TaM24-42	6B:618,125,158-618,130,610	TaM24-45	6D:411,204,781-411,209,858
TaM24-46	7A: 143,072,646-143,075,746	TaM24-48	7B:106,110,500-106,118,219	TaM24-52	7D:140,834,085-140,840,430
TaM24-47	7A: 267,570,886-267,575,376	TaM24-49	7B:229,821,546-229,825,605	TaM24-53	7D:252,540,103-252,544,162
