# Supplementary material for: Genome-Wide Analysis of the Peptidase M24 Superfamily in Triticum aestivum Demonstrates That TaM24-9 Is Involved in Abiotic Stress Response
Source: Int J Mol Sci. 2022 Jun 21;23(13):6904. doi: 10.3390/ijms23136904 (PMC9266489; doi:10.3390/ijms23136904)
Supplement: Supplementary file 1 [file ijms-23-06904-s001.zip › Table S4.xlsx]

## Sheet: Sheet1
Table S4. The statistical number of peptidase M24 genes superfamily in dicotyledons and monocotyledons in in dicotyledons and monocotyledons
Plant class	species	Number of genes
Dicotyledons	Arabidopsis thaliana	12
	Solanum lycopersicum	15
	Solanum tuberosum	14
	Glycine max	23
	Gossypium raimondii	15
	Helianthus annuus	16
	Daucus carota	14
	Nicotiana tabacum	14
Monocotyledons	Aegilops tauschii	14
	Oryza sativa	16
	Triticum aestivum	53
	Zea mays	14
	Sorghum bicolor moench	14
	Setaria italical	15
	Hordeum vulgare	16
	Brachypodium distachyon	14
	Setaria viridis	15
