# Supplementary material for: Genome-Wide Analysis of the Peptidase M24 Superfamily in Triticum aestivum Demonstrates That TaM24-9 Is Involved in Abiotic Stress Response
Source: Int J Mol Sci. 2022 Jun 21;23(13):6904. doi: 10.3390/ijms23136904 (PMC9266489; doi:10.3390/ijms23136904)
Supplement: Supplementary file 1 [file ijms-23-06904-s001.zip › Table S5.xlsx]

## Sheet: Sheet1
Table S5. The recorded of duplicated TaM24 gene Pairs
Gene name	Gene name	Duplication Type	Ka	Ks	Ka/Ks
TaM24-4	TaM24-9	WGD or Segmental	0.007709	0.071696	0.107518
TaM24-3	TaM24-8	WGD or Segmental	0.007301	0.04216	0.173175
TaM24-4	TaM24-13	WGD or Segmental	0.001096	0.051167	0.021418
TaM24-2	TaM24-11	WGD or Segmental	0.00866	0.037526	0.23078
TaM24-9	TaM24-13	WGD or Segmental	0.008811	0.04712	0.186999
TaM24-6	TaM24-10	WGD or Segmental	0.057057	0.165844	0.344042
TaM24-17	TaM24-23	WGD or Segmental	0.010327	0.083664	0.123436
TaM24-15	TaM24-21	WGD or Segmental	0.003983	0.100771	0.039527
TaM24-17	TaM24-27	WGD or Segmental	0.009014	0.10793	0.083517
TaM24-15	TaM24-25	WGD or Segmental	0.001592	0.059592	0.026709
TaM24-16	TaM24-26	WGD or Segmental	0.010812	0.049463	0.218588
TaM24-23	TaM24-27	WGD or Segmental	0.014199	0.07975	0.178037
TaM24-19	TaM24-24	WGD or Segmental	0.03536	0.116863	0.30258
TaM24-21	TaM24-25	WGD or Segmental	0.004384	0.086771	0.050518
TaM24-33	TaM24-35	WGD or Segmental	0.010606	0.038603	0.274732
TaM24-33	TaM24-36	WGD or Segmental	0.007501	0.040059	0.187239
TaM24-35	TaM24-36	WGD or Segmental	0.00795	0.023422	0.339422
TaM24-39	TaM24-42	WGD or Segmental	0.005378	0.095652	0.056224
TaM24-38	TaM24-41	WGD or Segmental	0.015694	0.04105	0.382307
TaM24-39	TaM24-45	WGD or Segmental	0.010175	0.088198	0.115363
TaM24-38	TaM24-44	WGD or Segmental	0.015668	0.058424	0.26818
TaM24-42	TaM24-45	WGD or Segmental	0.011257	0.080692	0.115363
TaM24-41	TaM24-44	WGD or Segmental	0.010441	0.024253	0.430493
TaM24-46	TaM24-48	WGD or Segmental	0.013216	0.054268	0.243537
TaM24-46	TaM24-52	WGD or Segmental	0.01214	0.044202	0.274638
TaM24-48	TaM24-52	WGD or Segmental	0.0045	0.019895	0.22618
TaM24-49	TaM24-53	WGD or Segmental	0.002677	0.018434	0.14524
