# Supplementary material for: Genome-Wide Analysis of the Peptidase M24 Superfamily in Triticum aestivum Demonstrates That TaM24-9 Is Involved in Abiotic Stress Response
Source: Int J Mol Sci. 2022 Jun 21;23(13):6904. doi: 10.3390/ijms23136904 (PMC9266489; doi:10.3390/ijms23136904)
Supplement: Supplementary file 1 [file ijms-23-06904-s001.zip › Table S6.xlsx]

## Sheet: Sheet1
Table S6. Syntenic relationships of the TaM24 genes with other species.
Gene 1	Gene 2
TaM24-38	AT1G13270
TaM24-44	AT1G13270
TaM24-3	LOC_Os10g36470
TaM24-4	LOC_Os05g28280
TaM24-9	LOC_Os05g28280
TaM24-12	LOC_Os10g36470
TaM24-13	LOC_Os05g28280
TaM24-17	LOC_Os04g52100
TaM24-16	LOC_Os07g32590
TaM24-23	LOC_Os04g52100
TaM24-22	LOC_Os07g32590
TaM24-27	LOC_Os04g52100
TaM24-26	LOC_Os07g32590
TaM24-33	LOC_Os12g37640
TaM24-35	LOC_Os12g37640
TaM24-36	LOC_Os12g37640
TaM24-37	LOC_Os02g13140
TaM24-39	LOC_Os02g52420
TaM24-47	LOC_Os08g42910
TaM24-49	LOC_Os08g42910
TaM24-53	LOC_Os08g42910
TaM24-4	PGSC0003DMT400078068
TaM24-9	PGSC0003DMT400078068
TaM24-13	PGSC0003DMT400078068
TaM24-4	Solyc06g082090
TaM24-9	Solyc06g082090
TaM24-13	Solyc06g082090
TaM24-33	Solyc01g100740
TaM24-4	AET1Gv20557400
TaM24-2	AET1Gv20409200
TaM24-1	AET1Gv20238500
TaM24-3	AET1Gv20465500
TaM24-9	AET1Gv20557400
TaM24-6	AET1Gv20238500
TaM24-11	AET1Gv20409200
TaM24-12	AET1Gv20465500
TaM24-13	AET1Gv20557400
TaM24-10	AET1Gv20238500
TaM24-17	AET2Gv20945100
TaM24-15	AET2Gv20128100
TaM24-16	AET2Gv20481200
TaM24-23	AET2Gv20945100
TaM24-21	AET2Gv20128100
TaM24-22	AET2Gv20481200
TaM24-18	AET2Gv20105800
TaM24-19	AET2Gv20105800
TaM24-27	AET2Gv20945100
TaM24-24	AET2Gv20105800
TaM24-25	AET2Gv20128100
TaM24-26	AET2Gv20481200
TaM24-33	AET5Gv20239800
TaM24-35	AET5Gv20239800
TaM24-36	AET5Gv20239800
TaM24-39	AET6Gv20792300
TaM24-38	AET6Gv20563600
TaM24-41	AET6Gv20563600
TaM24-43	AET6Gv20479600
TaM24-44	AET6Gv20563600
TaM24-46	AET7Gv20480200
TaM24-47	AET7Gv20655900
TaM24-48	AET7Gv20480200
TaM24-49	AET7Gv20655900
TaM24-52	AET7Gv20480200
TaM24-53	AET7Gv20655900
