# Supplementary material for: Genome-Wide Analysis of the Peptidase M24 Superfamily in Triticum aestivum Demonstrates That TaM24-9 Is Involved in Abiotic Stress Response
Source: Int J Mol Sci. 2022 Jun 21;23(13):6904. doi: 10.3390/ijms23136904 (PMC9266489; doi:10.3390/ijms23136904)
Supplement: Supplementary file 1 [file ijms-23-06904-s001.zip › Table S7.xlsx]

## Sheet: Sheet1
Table S7. Gene ontology (GO) analysis of TaM24 genes
Gene Name	GO term
TaM24-26	GO:0009737 GO:0070084 GO:0005739 GO:0031365 GO:0070006 GO:0006508 GO:0046872 GO:0009507
TaM24-28	GO:0006633 GO:0005783 GO:0006499 GO:0016021 GO:0050897 GO:0070084 GO:0009627 GO:0031347 GO:0070006 GO:0016485 GO:0005506 GO:0055114 GO:0016491
TaM24-47	GO:0006633 GO:0005783 GO:0006499 GO:0016021 GO:0050897 GO:0070084 GO:0009627 GO:0031347 GO:0070006 GO:0016485 GO:0005506 GO:0055114 GO:0016491
TaM24-38	GO:0050897 GO:0070084 GO:0005739 GO:0031365 GO:0070006 GO:0016485 GO:0019243 GO:0009507
TaM24-35	GO:0004177 GO:0009987 GO:0030145 GO:0005739 GO:0050821 GO:0006508 GO:0008235
TaM24-42	GO:0009737 GO:0050897 GO:0070084 GO:0005739 GO:0031365 GO:0070006 GO:0006508 GO:0019408 GO:0009507
TaM24-13	GO:0004177 GO:0000085 GO:0019898 GO:0003677 GO:0008235 GO:0051302 GO:0009735 GO:0009734 GO:0000045 GO:0006364 GO:0005886 GO:0008283 GO:0000338 GO:0006606 GO:0009220 GO:0044804 GO:0001558 GO:0001510 GO:0044843 GO:0009640 GO:0010150 GO:0000407 GO:0000422 GO:0003700 GO:0005829 GO:0005730 GO:1990904 GO:0006355 GO:0003723 GO:0005515 GO:0006164
TaM24-21	GO:0008284 GO:0016787 GO:0007346 GO:0042393 GO:0005719 GO:0006281 GO:0035101 GO:0005730 GO:0034724 GO:0031491 GO:0006260 GO:0010228 GO:0032968 GO:0005829 GO:0009630
TaM24-24	GO:0004177 GO:0009987 GO:0009536 GO:0030145
TaM24-40	GO:0004177 GO:0009987 GO:0009536 GO:0030145 GO:0006508
TaM24-45	GO:0009737 GO:0050897 GO:0070084 GO:0005739 GO:0031365 GO:0070006 GO:0006508 GO:0019408 GO:0009507
TaM24-49	GO:0006633 GO:0005783 GO:0006499 GO:0016021 GO:0050897 GO:0070084 GO:0009627 GO:0031347 GO:0070006 GO:0016485 GO:0005506 GO:0055114 GO:0016491
TaM24-29	GO:0006633 GO:0005783 GO:0006499 GO:0016021 GO:0050897 GO:0070084 GO:0009627 GO:0031347 GO:0070006 GO:0016485 GO:0005506 GO:0055114 GO:0016491
TaM24-9	GO:0004177 GO:0000085 GO:0019898 GO:0003677 GO:0008235 GO:0051302 GO:0009735 GO:0009734 GO:0000045 GO:0006364 GO:0005886 GO:0008283 GO:0000338 GO:0006606 GO:0009220 GO:0044804 GO:0001558 GO:0001510 GO:0044843 GO:0009640 GO:0010150 GO:0000407 GO:0000422 GO:0003700 GO:0005829 GO:0005730 GO:1990904 GO:0006355 GO:0003723 GO:0005515 GO:0006164
TaM24-19	GO:0004177 GO:0009987 GO:0009536 GO:0030145
TaM24-4	GO:0004177 GO:0000085 GO:0019898 GO:0003677 GO:0008235 GO:0051302 GO:0009735 GO:0009734 GO:0000045 GO:0006364 GO:0005886 GO:0008283 GO:0000338 GO:0006606 GO:0009220 GO:0044804 GO:0001558 GO:0001510 GO:0044843 GO:0009640 GO:0010150 GO:0000407 GO:0000422 GO:0003700 GO:0005829 GO:0005730 GO:1990904 GO:0006355 GO:0003723 GO:0005515 GO:0006164
TaM24-23	GO:0009737 GO:0050897 GO:0070084 GO:0005739 GO:0031365 GO:0070006 GO:0006508 GO:0019243 GO:0009507
TaM24-41	GO:0050897 GO:0070084 GO:0005739 GO:0031365 GO:0070006 GO:0016485 GO:0019243 GO:0009507
TaM24-46	GO:0009987 GO:0009536
TaM24-11	GO:0004177 GO:0009987 GO:0009570 GO:0006811 GO:0016020 GO:0004190 GO:0006508 GO:0046872 GO:0008235 GO:0005216
TaM24-6	GO:0004177 GO:0009987 GO:0009536 GO:0030145
TaM24-31	GO:0004177 GO:0006891 GO:0072593 GO:0006487 GO:0006869 GO:0005634 GO:0005829 GO:0016558 GO:0008568 GO:0005739 GO:0031122 GO:0010013 GO:0009926 GO:0005524 GO:0005886 GO:0006508 GO:0000502 GO:0046872 GO:0008235 GO:0016021 GO:0010351
TaM24-12	GO:0048440 GO:0022626 GO:0050897 GO:0070084 GO:0043481 GO:0010048 GO:0008270 GO:0031365 GO:0070006 GO:0016485 GO:0009507
TaM24-48	GO:0009987 GO:0009536
TaM24-32	GO:0004177 GO:0006891 GO:0072593 GO:0006487 GO:0006869 GO:0005634 GO:0005829 GO:0016558 GO:0008568 GO:0005739 GO:0031122 GO:0010013 GO:0009926 GO:0005524 GO:0005886 GO:0006508 GO:0000502 GO:0046872 GO:0008235 GO:0016021 GO:0010351
TaM24-3	GO:0048440 GO:0022626 GO:0050897 GO:0070084 GO:0043481 GO:0010048 GO:0008270 GO:0031365 GO:0070006 GO:0016485 GO:0009507
TaM24-20	GO:0004177 GO:0009987 GO:0009536 GO:0030145
TaM24-1	GO:0004177 GO:0009987 GO:0009536 GO:0030145
TaM24-34	GO:0004177 GO:0009987 GO:0009536 GO:0030145 GO:0006508
TaM24-27	GO:0009737 GO:0050897 GO:0070084 GO:0005739 GO:0031365 GO:0070006 GO:0006508 GO:0019243 GO:0009507
TaM24-18	GO:0004177 GO:0009987 GO:0009536 GO:0030145
TaM24-25	GO:0008284 GO:0016787 GO:0007346 GO:0042393 GO:0005719 GO:0006281 GO:0035101 GO:0005730 GO:0034724 GO:0031491 GO:0006260 GO:0010228 GO:0032968 GO:0005829 GO:0009630
TaM24-17	GO:0009737 GO:0050897 GO:0070084 GO:0005739 GO:0031365 GO:0070006 GO:0006508 GO:0019243 GO:0009507
TaM24-14	GO:0035101 GO:0010228 GO:0005719 GO:0005730
TaM24-30	GO:0004177 GO:0006891 GO:0072593 GO:0006487 GO:0006869 GO:0005634 GO:0005829 GO:0016558 GO:0008568 GO:0005739 GO:0031122 GO:0010013 GO:0009926 GO:0005524 GO:0005886 GO:0006508 GO:0000502 GO:0046872 GO:0008235 GO:0016021 GO:0010351
TaM24-51	GO:0050897 GO:0070084 GO:0005739 GO:0031365 GO:0070006 GO:0016485 GO:0019243 GO:0009507
TaM24-7	GO:0004177 GO:0009987 GO:0009570 GO:0006811 GO:0016020 GO:0004190 GO:0006508 GO:0046872 GO:0008235 GO:0005216
TaM24-53	GO:0006633 GO:0005783 GO:0006499 GO:0016021 GO:0050897 GO:0070084 GO:0009627 GO:0031347 GO:0070006 GO:0016485 GO:0005506 GO:0055114 GO:0016491
TaM24-2	GO:0004177 GO:0009987 GO:0009570 GO:0006811 GO:0016020 GO:0004190 GO:0006508 GO:0046872 GO:0008235 GO:0005216
TaM24-22	GO:0009737 GO:0070084 GO:0005739 GO:0031365 GO:0070006 GO:0006508 GO:0046872 GO:0009507
TaM24-43	GO:0004177 GO:0009987 GO:0009536 GO:0030145
TaM24-15	GO:0008284 GO:0016787 GO:0007346 GO:0042393 GO:0005719 GO:0006281 GO:0035101 GO:0005730 GO:0034724 GO:0031491 GO:0006260 GO:0010228 GO:0032968 GO:0005829 GO:0009630
TaM24-52	GO:0009987 GO:0009536
TaM24-39	GO:0009737 GO:0050897 GO:0070084 GO:0005739 GO:0031365 GO:0070006 GO:0006508 GO:0019408 GO:0009507
TaM24-8	GO:0048440 GO:0022626 GO:0050897 GO:0070084 GO:0043481 GO:0010048 GO:0008270 GO:0031365 GO:0070006 GO:0016485 GO:0009507
TaM24-37	GO:0004177 GO:0009987 GO:0009536 GO:0030145
TaM24-10	GO:0004177 GO:0009987 GO:0009536 GO:0030145
TaM24-33	GO:0004177 GO:0009987 GO:0030145 GO:0005739 GO:0050821 GO:0006508 GO:0008235
TaM24-16	GO:0009737 GO:0070084 GO:0005739 GO:0031365 GO:0070006 GO:0006508 GO:0046872 GO:0009507
TaM24-36	GO:0004177 GO:0009987 GO:0030145 GO:0005739 GO:0050821 GO:0006508 GO:0008235
TaM24-44	GO:0050897 GO:0070084 GO:0005739 GO:0031365 GO:0070006 GO:0016485 GO:0019243 GO:0009507
