# Supplementary material for: Genome-Wide Analysis of the Peptidase M24 Superfamily in Triticum aestivum Demonstrates That TaM24-9 Is Involved in Abiotic Stress Response
Source: Int J Mol Sci. 2022 Jun 21;23(13):6904. doi: 10.3390/ijms23136904 (PMC9266489; doi:10.3390/ijms23136904)
Supplement: Supplementary file 1 [file ijms-23-06904-s001.zip › Table S8.xlsx]

## Sheet: Sheet1
Table S8. Cis-acting elements in the promoter region of TaM24 genes.
Gene ID	cis-element name	Sequence	Position	Length	Stand	Origin	Function
TraesCS1A02G104800.1	Myc	TCTCTTA	1842	7	-	Arabidopsis thaliana
TraesCS1A02G104800.1	TATA	TATAAAAT	661	8	-	Arabidopsis thaliana
TraesCS1A02G104800.1	ARE	AAACCA	1237	6	+	Zea mays	cis-acting regulatory element essential for the anaerobic induction
TraesCS1A02G104800.1	TC-rich repeats	GTTTTCTTAC	1653	9	-	Nicotiana tabacum	cis-acting element involved in defense and stress responsiveness
TraesCS1A02G104800.1	AuxRR-core	GGTCCAT	812	7	+	Nicotiana tabacum	cis-acting regulatory element involved in auxin responsiveness
TraesCS1A02G104800.1	AuxRR-core	GGTCCAT	1888	7	-	Nicotiana tabacum	cis-acting regulatory element involved in auxin responsiveness
TraesCS1A02G104800.1	Unnamed__4	CTCC	121	4	-	Petroselinum hortense
TraesCS1A02G104800.1	Unnamed__4	CTCC	174	4	-	Petroselinum hortense
TraesCS1A02G104800.1	Unnamed__4	CTCC	416	4	-	Petroselinum hortense
TraesCS1A02G104800.1	Unnamed__4	CTCC	447	4	-	Petroselinum hortense
TraesCS1A02G104800.1	Unnamed__4	CTCC	531	4	-	Petroselinum hortense
TraesCS1A02G104800.1	Unnamed__4	CTCC	571	4	-	Petroselinum hortense
TraesCS1A02G104800.1	Unnamed__4	CTCC	1029	4	-	Petroselinum hortense
TraesCS1A02G104800.1	Unnamed__4	CTCC	1233	4	+	Petroselinum hortense
TraesCS1A02G104800.1	Unnamed__4	CTCC	1293	4	-	Petroselinum hortense
TraesCS1A02G104800.1	Unnamed__4	CTCC	1306	4	-	Petroselinum hortense
TraesCS1A02G104800.1	Unnamed__4	CTCC	1428	4	-	Petroselinum hortense
TraesCS1A02G104800.1	Unnamed__4	CTCC	1433	4	-	Petroselinum hortense
TraesCS1A02G104800.1	Unnamed__4	CTCC	1449	4	+	Petroselinum hortense
TraesCS1A02G104800.1	Unnamed__4	CTCC	1491	4	-	Petroselinum hortense
TraesCS1A02G104800.1	Unnamed__4	CTCC	1494	4	-	Petroselinum hortense
TraesCS1A02G104800.1	Unnamed__4	CTCC	1544	4	-	Petroselinum hortense
TraesCS1A02G104800.1	Unnamed__4	CTCC	1684	4	-	Petroselinum hortense
TraesCS1A02G104800.1	Unnamed__4	CTCC	1779	4	-	Petroselinum hortense
TraesCS1A02G104800.1	Unnamed__4	CTCC	1851	4	-	Petroselinum hortense
TraesCS1A02G104800.1	Box 4	ATTAAT	260	6	+	Petroselinum crispum	part of a conserved DNA module involved in light responsiveness
TraesCS1A02G104800.1		motif_sequence	541	4	+	organism	short_function
TraesCS1A02G104800.1		motif_sequence	556	4	-	organism	short_function
TraesCS1A02G104800.1		motif_sequence	571	4	-	organism	short_function
TraesCS1A02G104800.1		motif_sequence	734	4	-	organism	short_function
TraesCS1A02G104800.1		motif_sequence	755	4	+	organism	short_function
TraesCS1A02G104800.1		motif_sequence	817	4	+	organism	short_function
TraesCS1A02G104800.1		motif_sequence	1155	4	-	organism	short_function
TraesCS1A02G104800.1		motif_sequence	1443	4	-	organism	short_function
TraesCS1A02G104800.1		motif_sequence	1447	4	+	organism	short_function
TraesCS1A02G104800.1		motif_sequence	1551	4	+	organism	short_function
TraesCS1A02G104800.1		motif_sequence	1826	4	-	organism	short_function
TraesCS1A02G104800.1		motif_sequence	1851	4	-	organism	short_function
TraesCS1A02G104800.1	TCT-motif	TCTTAC	19	6	-	Arabidopsis thaliana	part of a light responsive element
TraesCS1A02G104800.1	A-box	CCGTCC	958	6	+	Petroselinum crispum	cis-acting regulatory element
TraesCS1A02G104800.1	TGA-element	AACGAC	850	6	+	Brassica oleracea	auxin-responsive element
TraesCS1A02G104800.1	TGA-element	AACGAC	953	6	+	Brassica oleracea	auxin-responsive element
TraesCS1A02G104800.1	TGA-element	AACGAC	1581	6	-	Brassica oleracea	auxin-responsive element
TraesCS1A02G104800.1	ACE	GCGACGTACC	1962	9	+	Petroselinum crispum	cis-acting element involved in light responsiveness
TraesCS1A02G104800.1	CCGTCC-box	CCGTCC	958	6	+	Petroselinum hortense
TraesCS1A02G104800.1	MYC	CATTTG	319	6	+	Arabidopsis thaliana
TraesCS1A02G104800.1	MYC	CATGTG	511	6	-	Arabidopsis thaliana
TraesCS1A02G104800.1	MYC	CAATTG	679	6	+	Arabidopsis thaliana
TraesCS1A02G104800.1	MYC	CATTTG	1241	6	-	Arabidopsis thaliana
TraesCS1A02G104800.1	ABRE2	CCACGTGG	908	8	+	Zea mays
TraesCS1A02G104800.1	chs-CMA1a	TTACTTAA	388	8	+	Daucus carota	part of a light responsive element
TraesCS1A02G104800.1	TATA-box	TATA	57	4	+	Arabidopsis thaliana	core promoter element around -30 of transcription start
TraesCS1A02G104800.1	TATA-box	TATTTAAA	439	8	+	Arabidopsis thaliana	core promoter element around -30 of transcription start
TraesCS1A02G104800.1	TATA-box	TATA	567	4	+	Arabidopsis thaliana	core promoter element around -30 of transcription start
TraesCS1A02G104800.1	TATA-box	TATAA	637	5	-	Arabidopsis thaliana	core promoter element around -30 of transcription start
TraesCS1A02G104800.1	TATA-box	TATA	638	4	+	Arabidopsis thaliana	core promoter element around -30 of transcription start
TraesCS1A02G104800.1	TATA-box	TATAAAA	662	7	-	Pisum sativum	core promoter element around -30 of transcription start
TraesCS1A02G104800.1	TATA-box	TATAAA	663	6	-	Helianthus annuus	core promoter element around -30 of transcription start
TraesCS1A02G104800.1	TATA-box	TATAA	664	5	-	Arabidopsis thaliana	core promoter element around -30 of transcription start
TraesCS1A02G104800.1	TATA-box	TATA	665	4	+	Arabidopsis thaliana	core promoter element around -30 of transcription start
TraesCS1A02G104800.1	TATA-box	ATTATA	706	6	+	Brassica napus	core promoter element around -30 of transcription start
TraesCS1A02G104800.1	TATA-box	TATAA	707	5	-	Arabidopsis thaliana	core promoter element around -30 of transcription start
TraesCS1A02G104800.1	TATA-box	TATA	708	4	+	Arabidopsis thaliana	core promoter element around -30 of transcription start
TraesCS1A02G104800.1	TATA-box	TATACA	837	6	-	Helianthus annuus	core promoter element around -30 of transcription start
TraesCS1A02G104800.1	TATA-box	TATA	839	4	+	Arabidopsis thaliana	core promoter element around -30 of transcription start
TraesCS1A02G104800.1	TATA-box	TATA	879	4	+	Arabidopsis thaliana	core promoter element around -30 of transcription start
TraesCS1A02G104800.1	TATA-box	ccTATAAAaa	1009	9	+	Arabidopsis thaliana	core promoter element around -30 of transcription start
TraesCS1A02G104800.1	TATA-box	TATA	1168	4	-	Arabidopsis thaliana	core promoter element around -30 of transcription start
TraesCS1A02G104800.1	TATA-box	ATTATA	1186	6	+	Brassica napus	core promoter element around -30 of transcription start
TraesCS1A02G104800.1	TATA-box	TATAA	1187	5	-	Arabidopsis thaliana	core promoter element around -30 of transcription start
TraesCS1A02G104800.1	TATA-box	TATA	1188	4	-	Arabidopsis thaliana	core promoter element around -30 of transcription start
TraesCS1A02G104800.1	TATA-box	ATATAT	1508	6	-	Brassica napus	core promoter element around -30 of transcription start
TraesCS1A02G104800.1	TATA-box	TATA	1509	4	-	Arabidopsis thaliana	core promoter element around -30 of transcription start
TraesCS1A02G104800.1	TATA-box	ATATAT	1521	6	-	Brassica napus	core promoter element around -30 of transcription start
TraesCS1A02G104800.1	TATA-box	TATA	1522	4	-	Arabidopsis thaliana	core promoter element around -30 of transcription start
TraesCS1A02G104800.1	TATA-box	TATA	1615	4	-	Arabidopsis thaliana	core promoter element around -30 of transcription start
TraesCS1A02G104800.1	TATA-box	TATA	1641	4	-	Arabidopsis thaliana	core promoter element around -30 of transcription start
TraesCS1A02G104800.1	TATA-box	TATATA	1909	6	-	Arabidopsis thaliana	core promoter element around -30 of transcription start
TraesCS1A02G104800.1	TATA-box	ATATAT	1910	6	-	Brassica napus	core promoter element around -30 of transcription start
TraesCS1A02G104800.1	TATA-box	TATA	1911	4	-	Arabidopsis thaliana	core promoter element around -30 of transcription start
TraesCS1A02G104800.1	MBS	CAACTG	939	6	+	Arabidopsis thaliana	MYB binding site involved in drought-inducibility
TraesCS1A02G104800.1	TGACG-motif	TGACG	1764	5	+	Hordeum vulgare	cis-acting regulatory element involved in the MeJA-responsiveness
TraesCS1A02G104800.1	CCGTCC motif	CCGTCC	958	6	+	Nicotiana tabacum
TraesCS1A02G104800.1	as-1	TGACG	1764	5	+	Arabidopsis thaliana
TraesCS1A02G104800.1	O2-site	GATGA(C/T)(A/G)TG(A/G)	1318	8	-	Zea mays	cis-acting regulatory element involved in zein metabolism regulation
TraesCS1A02G104800.1	HD-Zip 3	GTAAT(G/C)ATTAC	1342	9.5	-	Arabidopsis thaliana	protein binding site
TraesCS1A02G104800.1	CCAAT-box	CAACGG	169	6	+	Hordeum vulgare	MYBHv1 binding site
TraesCS1A02G104800.1	CCAAT-box	CAACGG	1025	6	+	Hordeum vulgare	MYBHv1 binding site
TraesCS1A02G104800.1	CGTCA-motif	CGTCA	1764	5	-	Hordeum vulgare	cis-acting regulatory element involved in the MeJA-responsiveness
TraesCS1A02G104800.1	ERE	ATTTTAAA	283	8	+	Nicotiana glutinos
TraesCS1A02G104800.1	DRE core	GCCGAC	1961	6	+	Arabidopsis thaliana
TraesCS1A02G104800.1	CTAG-motif	ACTAGCAGAA	145	9	+	Avena sativa
TraesCS1A02G104800.1	G-Box	CACGTG	909	6	+	Pisum sativum	cis-acting regulatory element involved in light responsiveness
TraesCS1A02G104800.1	MYB recognition site	CCGTTG	169	6	-	Arabidopsis thaliana
TraesCS1A02G104800.1	MYB recognition site	CCGTTG	1025	6	-	Arabidopsis thaliana
TraesCS1A02G104800.1	WRE3	CCACCT	35	6	+	Pisum sativum
TraesCS1A02G104800.1	WRE3	CCACCT	1605	6	+	Pisum sativum
TraesCS1A02G104800.1	ABRE	CACGTG	909	6	+	Arabidopsis thaliana	cis-acting element involved in the abscisic acid responsiveness
TraesCS1A02G104800.1	ABRE	ACGTG	910	5	+	Arabidopsis thaliana	cis-acting element involved in the abscisic acid responsiveness
TraesCS1A02G104800.1	ABRE	ACGTG	1267	5	+	Arabidopsis thaliana	cis-acting element involved in the abscisic acid responsiveness
TraesCS1A02G104800.1	ABRE	ACGTG	1978	5	+	Arabidopsis thaliana	cis-acting element involved in the abscisic acid responsiveness
TraesCS1A02G104800.1	AAGAA-motif	GAAAGAA	177	7	+	Avena sativa
TraesCS1A02G104800.1	AAGAA-motif	gGTAAAGAAA	464	9	+	Avena sativa
TraesCS1A02G104800.1	G-box	CACGAC	720	6	-	Zea mays	cis-acting regulatory element involved in light responsiveness
TraesCS1A02G104800.1	G-box	GCCACGTGGA	907	9	-	Arabidopsis thaliana	cis-acting regulatory element involved in light responsiveness
TraesCS1A02G104800.1	G-box	CACGTG	909	6	+	Arabidopsis thaliana	cis-acting regulatory element involved in light responsiveness
TraesCS1A02G104800.1	G-box	CACGTC	1266	6	-	Zea mays	cis-acting regulatory element involved in light responsiveness
TraesCS1A02G104800.1	G-box	CACGTC	1977	6	-	Zea mays	cis-acting regulatory element involved in light responsiveness
TraesCS1A02G104800.1	AT~TATA-box	TATATA	1909	6	-	Arabidopsis thaliana
TraesCS1A02G104800.1	Myb	CAACTG	939	6	+	Arabidopsis thaliana
TraesCS1A02G104800.1	P-box	CCTTTTG	150	7	-	Oryza sativa	gibberellin-responsive element
TraesCS1A02G104800.1	Unnamed__1	CGTGG	117	5	-	Zea mays
TraesCS1A02G104800.1	Unnamed__1	CGTGG	908	5	-	Zea mays
TraesCS1A02G104800.1	Unnamed__1	CGTGG	911	5	+	Zea mays
TraesCS1A02G104800.1	Unnamed__1	CGTGG	1314	5	-	Zea mays
TraesCS1A02G104800.1	Unnamed__1	CGTGG	1451	5	-	Zea mays
TraesCS1A02G104800.1	Unnamed__1	CGTGG	1680	5	-	Zea mays
TraesCS1A02G104800.1	Unnamed__1	CGTGG	1775	5	-	Zea mays
TraesCS1A02G104800.1	CAAT-box	CAAT	27	4	+	Nicotiana glutinosa
TraesCS1A02G104800.1	CAAT-box	CAAT	102	4	-	Nicotiana glutinosa
TraesCS1A02G104800.1	CAAT-box	CAAT	126	4	+	Nicotiana glutinosa
TraesCS1A02G104800.1	CAAT-box	CAAT	195	4	+	Nicotiana glutinosa
TraesCS1A02G104800.1	CAAT-box	CAAT	253	4	+	Nicotiana glutinosa
TraesCS1A02G104800.1	CAAT-box	CAAAT	320	5	-	Pisum sativum	common cis-acting element in promoter and enhancer regions
TraesCS1A02G104800.1	CAAT-box	CAAT	333	4	-	Nicotiana glutinosa
TraesCS1A02G104800.1	CAAT-box	CAAT	361	4	+	Nicotiana glutinosa
TraesCS1A02G104800.1	CAAT-box	CCAAT	528	5	-	Arabidopsis thaliana	common cis-acting element in promoter and enhancer regions
TraesCS1A02G104800.1	CAAT-box	CAAT	679	4	+	Nicotiana glutinosa
TraesCS1A02G104800.1	CAAT-box	CAAT	681	4	-	Nicotiana glutinosa
TraesCS1A02G104800.1	CAAT-box	CAAT	727	4	-	Nicotiana glutinosa
TraesCS1A02G104800.1	CAAT-box	CAAAT	740	5	+	Pisum sativum	common cis-acting element in promoter and enhancer regions
TraesCS1A02G104800.1	CAAT-box	CAAT	860	4	+	Nicotiana glutinosa
TraesCS1A02G104800.1	CAAT-box	CAAT	1005	4	-	Nicotiana glutinosa
TraesCS1A02G104800.1	CAAT-box	CCAAT	1009	5	+	Arabidopsis thaliana	common cis-acting element in promoter and enhancer regions
TraesCS1A02G104800.1	CAAT-box	CAAT	1010	4	+	Nicotiana glutinosa
TraesCS1A02G104800.1	CAAT-box	CCAAT	1044	5	-	Arabidopsis thaliana	common cis-acting element in promoter and enhancer regions
TraesCS1A02G104800.1	CAAT-box	CAAAT	1241	5	+	Pisum sativum	common cis-acting element in promoter and enhancer regions
TraesCS1A02G104800.1	CAAT-box	CAAT	1343	4	+	Nicotiana glutinosa
TraesCS1A02G104800.1	CAAT-box	CAAAT	1372	5	+	Pisum sativum	common cis-acting element in promoter and enhancer regions
TraesCS1A02G104800.1	CAAT-box	CCAAT	1478	5	+	Arabidopsis thaliana	common cis-acting element in promoter and enhancer regions
TraesCS1A02G104800.1	CAAT-box	CAAT	1479	4	+	Nicotiana glutinosa
TraesCS1A02G104800.1	CAAT-box	CCAAT	1518	5	+	Arabidopsis thaliana	common cis-acting element in promoter and enhancer regions
TraesCS1A02G104800.1	CAAT-box	CAAT	1519	4	+	Nicotiana glutinosa
TraesCS1A02G104800.1	CAAT-box	CAAT	1576	4	-	Nicotiana glutinosa
TraesCS1A02G104800.1	CAAT-box	CAAT	1665	4	-	Nicotiana glutinosa
TraesCS1A02G104800.1	CAAT-box	CAAT	1689	4	+	Nicotiana glutinosa
TraesCS1A02G104800.1	CAAT-box	CAAT	1760	4	-	Nicotiana glutinosa
TraesCS1A02G104800.1	CAAT-box	CAAT	1784	4	+	Nicotiana glutinosa
TraesCS1A02G104800.1	CAAT-box	CCAAT	1949	5	+	Arabidopsis thaliana	common cis-acting element in promoter and enhancer regions
TraesCS1A02G104800.1	CAAT-box	CAAT	1950	4	+	Nicotiana glutinosa
TraesCS1A02G104800.1	WUN-motif	AAATTTCTT	486	9	-	Nicotiana glutinosa
TraesCS1A02G104800.1	WUN-motif	TTATTACAT	975	9	-	Nicotiana glutinosa
TraesCS1A02G158800.1	Myc	TCTCTTA	1287	7	-	Arabidopsis thaliana
TraesCS1A02G158800.1	TC-rich repeats	ATTCTCTAAC	1921	9	-	Nicotiana tabacum	cis-acting element involved in defense and stress responsiveness
TraesCS1A02G158800.1	ABRE3a	TACGTG	472	6	+	Zea mays
TraesCS1A02G158800.1	I-box	gGATAAGGTG	866	9	+	Zea mays	part of a light responsive element
TraesCS1A02G158800.1	I-box	AGATAAGG	1954	8	-	Triticum aestivum	part of a light responsive element
TraesCS1A02G158800.1	ARE	AAACCA	1743	6	+	Zea mays	cis-acting regulatory element essential for the anaerobic induction
TraesCS1A02G158800.1	ARE	AAACCA	1818	6	+	Zea mays	cis-acting regulatory element essential for the anaerobic induction
TraesCS1A02G158800.1	Box 4	ATTAAT	1398	6	-	Petroselinum crispum	part of a conserved DNA module involved in light responsiveness
TraesCS1A02G158800.1		motif_sequence	164	4	+	organism	short_function
TraesCS1A02G158800.1		motif_sequence	171	4	+	organism	short_function
TraesCS1A02G158800.1		motif_sequence	598	4	+	organism	short_function
TraesCS1A02G158800.1		motif_sequence	708	4	-	organism	short_function
TraesCS1A02G158800.1		motif_sequence	726	4	+	organism	short_function
TraesCS1A02G158800.1		motif_sequence	997	4	-	organism	short_function
TraesCS1A02G158800.1		motif_sequence	1355	4	+	organism	short_function
TraesCS1A02G158800.1		motif_sequence	1682	4	-	organism	short_function
TraesCS1A02G158800.1		motif_sequence	1731	4	-	organism	short_function
TraesCS1A02G158800.1		motif_sequence	1896	4	+	organism	short_function
TraesCS1A02G158800.1		motif_sequence	1944	4	+	organism	short_function
TraesCS1A02G158800.1		motif_sequence	1958	4	+	organism	short_function
TraesCS1A02G158800.1	Unnamed__4	CTCC	102	4	-	Petroselinum hortense
TraesCS1A02G158800.1	Unnamed__4	CTCC	173	4	+	Petroselinum hortense
TraesCS1A02G158800.1	Unnamed__4	CTCC	192	4	-	Petroselinum hortense
TraesCS1A02G158800.1	Unnamed__4	CTCC	314	4	+	Petroselinum hortense
TraesCS1A02G158800.1	Unnamed__4	CTCC	325	4	-	Petroselinum hortense
TraesCS1A02G158800.1	Unnamed__4	CTCC	358	4	+	Petroselinum hortense
TraesCS1A02G158800.1	Unnamed__4	CTCC	409	4	-	Petroselinum hortense
TraesCS1A02G158800.1	Unnamed__4	CTCC	417	4	-	Petroselinum hortense
TraesCS1A02G158800.1	Unnamed__4	CTCC	457	4	-	Petroselinum hortense
TraesCS1A02G158800.1	Unnamed__4	CTCC	509	4	-	Petroselinum hortense
TraesCS1A02G158800.1	Unnamed__4	CTCC	524	4	-	Petroselinum hortense
TraesCS1A02G158800.1	Unnamed__4	CTCC	830	4	-	Petroselinum hortense
TraesCS1A02G158800.1	Unnamed__4	CTCC	845	4	-	Petroselinum hortense
TraesCS1A02G158800.1	Unnamed__4	CTCC	857	4	-	Petroselinum hortense
TraesCS1A02G158800.1	Unnamed__4	CTCC	866	4	-	Petroselinum hortense
TraesCS1A02G158800.1	Unnamed__4	CTCC	886	4	-	Petroselinum hortense
TraesCS1A02G158800.1	Unnamed__4	CTCC	918	4	-	Petroselinum hortense
TraesCS1A02G158800.1	Unnamed__4	CTCC	937	4	-	Petroselinum hortense
TraesCS1A02G158800.1	Unnamed__4	CTCC	943	4	-	Petroselinum hortense
TraesCS1A02G158800.1	Unnamed__4	CTCC	997	4	-	Petroselinum hortense
TraesCS1A02G158800.1	Unnamed__4	CTCC	1031	4	-	Petroselinum hortense
TraesCS1A02G158800.1	Unnamed__4	CTCC	1234	4	-	Petroselinum hortense
TraesCS1A02G158800.1	Unnamed__4	CTCC	1679	4	-	Petroselinum hortense
TraesCS1A02G158800.1	Unnamed__4	CTCC	1728	4	-	Petroselinum hortense
TraesCS1A02G158800.1	Unnamed__4	CTCC	1825	4	-	Petroselinum hortense
TraesCS1A02G158800.1	Unnamed__4	CTCC	1951	4	+	Petroselinum hortense
TraesCS1A02G158800.1	Unnamed__4	CTCC	1960	4	+	Petroselinum hortense
TraesCS1A02G158800.1	Unnamed__4	CTCC	1967	4	+	Petroselinum hortense
TraesCS1A02G158800.1	Unnamed__4	CTCC	1982	4	+	Petroselinum hortense
TraesCS1A02G158800.1	TGA-element	AACGAC	1938	6	-	Brassica oleracea	auxin-responsive element
TraesCS1A02G158800.1	TCT-motif	TCTTAC	1577	6	-	Arabidopsis thaliana	part of a light responsive element
TraesCS1A02G158800.1	STRE	AGGGG	99	5	+	Arabidopsis thaliana
TraesCS1A02G158800.1	STRE	AGGGG	233	5	-	Arabidopsis thaliana
TraesCS1A02G158800.1	STRE	AGGGG	361	5	-	Arabidopsis thaliana
TraesCS1A02G158800.1	STRE	AGGGG	371	5	-	Arabidopsis thaliana
TraesCS1A02G158800.1	STRE	AGGGG	666	5	-	Arabidopsis thaliana
TraesCS1A02G158800.1	STRE	AGGGG	1033	5	+	Arabidopsis thaliana
TraesCS1A02G158800.1	STRE	AGGGG	1717	5	+	Arabidopsis thaliana
TraesCS1A02G158800.1	STRE	AGGGG	1969	5	-	Arabidopsis thaliana
TraesCS1A02G158800.1	GATA-motif	GATAGGA	1771	7	+	Arabidopsis thaliana	part of a light responsive element
TraesCS1A02G158800.1	MYB	CAACCA	388	6	-	Arabidopsis thaliana
TraesCS1A02G158800.1	MYB	CAACCA	397	6	+	Arabidopsis thaliana
TraesCS1A02G158800.1	MYB	CAACAG	431	6	-	Arabidopsis thaliana
TraesCS1A02G158800.1	MYB	CAACCA	908	6	-	Arabidopsis thaliana
TraesCS1A02G158800.1	MYC	CATTTG	285	6	+	Arabidopsis thaliana
TraesCS1A02G158800.1	MYC	CATTTG	820	6	-	Arabidopsis thaliana
TraesCS1A02G158800.1	MYC	CAATTG	962	6	+	Arabidopsis thaliana
TraesCS1A02G158800.1	MYC	CATTTG	1136	6	-	Arabidopsis thaliana
TraesCS1A02G158800.1	MYC	CATTTG	1442	6	+	Arabidopsis thaliana
TraesCS1A02G158800.1	MBS	CAACTG	348	6	-	Arabidopsis thaliana	MYB binding site involved in drought-inducibility
TraesCS1A02G158800.1	TATA-box	TATA	127	4	+	Arabidopsis thaliana	core promoter element around -30 of transcription start
TraesCS1A02G158800.1	TATA-box	taTATAAAtc	1302	9	-	Arabidopsis thaliana	core promoter element around -30 of transcription start
TraesCS1A02G158800.1	TATA-box	taTATAAAtc	1611	9	-	Arabidopsis thaliana	core promoter element around -30 of transcription start
TraesCS1A02G158800.1	TATA-box	TATACA	1615	6	-	Helianthus annuus	core promoter element around -30 of transcription start
TraesCS1A02G158800.1	TATA-box	TATA	1617	4	-	Arabidopsis thaliana	core promoter element around -30 of transcription start
TraesCS1A02G158800.1	TATA-box	TATAA	1648	5	-	Arabidopsis thaliana	core promoter element around -30 of transcription start
TraesCS1A02G158800.1	TATA-box	TATA	1649	4	-	Arabidopsis thaliana	core promoter element around -30 of transcription start
TraesCS1A02G158800.1	AT-rich element	ATAGAAATCAA	1124	10	-	Glycine max	binding site of AT-rich DNA binding protein (ATBP-1)
TraesCS1A02G158800.1	AT-rich element	ATAGAAATCAA	1609	10	-	Glycine max	binding site of AT-rich DNA binding protein (ATBP-1)
TraesCS1A02G158800.1	TATC-box	TATCCCA	549	7	+	Oryza sativa	cis-acting element involved in gibberellin-responsiveness
TraesCS1A02G158800.1	TGACG-motif	TGACG	438	5	+	Hordeum vulgare	cis-acting regulatory element involved in the MeJA-responsiveness
TraesCS1A02G158800.1	TGACG-motif	TGACG	797	5	-	Hordeum vulgare	cis-acting regulatory element involved in the MeJA-responsiveness
TraesCS1A02G158800.1	TGACG-motif	TGACG	1186	5	+	Hordeum vulgare	cis-acting regulatory element involved in the MeJA-responsiveness
TraesCS1A02G158800.1	TGACG-motif	TGACG	1246	5	+	Hordeum vulgare	cis-acting regulatory element involved in the MeJA-responsiveness
TraesCS1A02G158800.1	W box	TTGACC	7	6	+	Arabidopsis thaliana
TraesCS1A02G158800.1	as-1	TGACG	438	5	+	Arabidopsis thaliana
TraesCS1A02G158800.1	as-1	TGACG	797	5	-	Arabidopsis thaliana
TraesCS1A02G158800.1	as-1	TGACG	1186	5	+	Arabidopsis thaliana
TraesCS1A02G158800.1	as-1	TGACG	1246	5	+	Arabidopsis thaliana
TraesCS1A02G158800.1	GC-motif	CCCCCG	791	6	-	Zea mays	enhancer-like element involved in anoxic specific inducibility
TraesCS1A02G158800.1	CGTCA-motif	CGTCA	438	5	-	Hordeum vulgare	cis-acting regulatory element involved in the MeJA-responsiveness
TraesCS1A02G158800.1	CGTCA-motif	CGTCA	797	5	+	Hordeum vulgare	cis-acting regulatory element involved in the MeJA-responsiveness
TraesCS1A02G158800.1	CGTCA-motif	CGTCA	1186	5	-	Hordeum vulgare	cis-acting regulatory element involved in the MeJA-responsiveness
TraesCS1A02G158800.1	CGTCA-motif	CGTCA	1246	5	-	Hordeum vulgare	cis-acting regulatory element involved in the MeJA-responsiveness
TraesCS1A02G158800.1	G-Box	CACGTT	757	6	+	Pisum sativum	cis-acting regulatory element involved in light responsiveness
TraesCS1A02G158800.1	TCCC-motif	TCTCCCT	1959	7	+	Spinacia oleracea	part of a light responsive element
TraesCS1A02G158800.1	ABRE	ACGTG	473	5	+	Arabidopsis thaliana	cis-acting element involved in the abscisic acid responsiveness
TraesCS1A02G158800.1	ABRE	ACGTG	757	5	-	Arabidopsis thaliana	cis-acting element involved in the abscisic acid responsiveness
TraesCS1A02G158800.1	ABRE	AACCCGG	992	7	+	Arabidopsis thaliana	cis-acting element involved in the abscisic acid responsiveness
TraesCS1A02G158800.1	ABRE	ACGTG	1188	5	+	Arabidopsis thaliana	cis-acting element involved in the abscisic acid responsiveness
TraesCS1A02G158800.1	ABRE	ACGTG	1248	5	+	Arabidopsis thaliana	cis-acting element involved in the abscisic acid responsiveness
TraesCS1A02G158800.1	WRE3	CCACCT	194	6	-	Pisum sativum
TraesCS1A02G158800.1	WRE3	CCACCT	859	6	-	Pisum sativum
TraesCS1A02G158800.1	WRE3	CCACCT	1052	6	-	Pisum sativum
TraesCS1A02G158800.1	Myb-binding site	CAACAG	431	6	-	Nicotiana tabacum
TraesCS1A02G158800.1	AAGAA-motif	GAAAGAA	381	7	-	Avena sativa
TraesCS1A02G158800.1	G-box	TACGTG	472	6	+	Arabidopsis thaliana	cis-acting regulatory element involved in light responsiveness
TraesCS1A02G158800.1	G-box	CACGTC	1187	6	-	Zea mays	cis-acting regulatory element involved in light responsiveness
TraesCS1A02G158800.1	G-box	CACGTC	1247	6	-	Zea mays	cis-acting regulatory element involved in light responsiveness
TraesCS1A02G158800.1	ABRE4	CACGTA	472	6	-	Zea mays
TraesCS1A02G158800.1	TCA-element	TCAGAAGAGG	1895	9	-	Brassica oleracea	cis-acting element involved in salicylic acid responsiveness
TraesCS1A02G158800.1	Myb	CAACTG	348	6	-	Arabidopsis thaliana
TraesCS1A02G158800.1	CAT-box	GCCACT	427	6	+	Arabidopsis thaliana	cis-acting regulatory element related to meristem expression
TraesCS1A02G158800.1	Unnamed__1	CGTGG	814	5	+	Zea mays
TraesCS1A02G158800.1	Unnamed__1	CGTGG	1821	5	-	Zea mays
TraesCS1A02G158800.1	Unnamed__1	CGTGG	1984	5	-	Zea mays
TraesCS1A02G158800.1	CAAT-box	CAAAT	286	5	-	Pisum sativum	common cis-acting element in promoter and enhancer regions
TraesCS1A02G158800.1	CAAT-box	CAAT	610	4	-	Nicotiana glutinosa
TraesCS1A02G158800.1	CAAT-box	CAAAT	704	5	-	Pisum sativum	common cis-acting element in promoter and enhancer regions
TraesCS1A02G158800.1	CAAT-box	CAAAT	820	5	+	Pisum sativum	common cis-acting element in promoter and enhancer regions
TraesCS1A02G158800.1	CAAT-box	CAAT	836	4	-	Nicotiana glutinosa
TraesCS1A02G158800.1	CAAT-box	CAAT	962	4	+	Nicotiana glutinosa
TraesCS1A02G158800.1	CAAT-box	CCAAT	964	5	-	Arabidopsis thaliana	common cis-acting element in promoter and enhancer regions
TraesCS1A02G158800.1	CAAT-box	CAAT	1048	4	+	Nicotiana glutinosa
TraesCS1A02G158800.1	CAAT-box	CAAAT	1136	5	+	Pisum sativum	common cis-acting element in promoter and enhancer regions
TraesCS1A02G158800.1	CAAT-box	CAAT	1149	4	-	Nicotiana glutinosa
TraesCS1A02G158800.1	CAAT-box	CAAAT	1259	5	-	Pisum sativum	common cis-acting element in promoter and enhancer regions
TraesCS1A02G158800.1	CAAT-box	CAAAT	1274	5	+	Pisum sativum	common cis-acting element in promoter and enhancer regions
TraesCS1A02G158800.1	CAAT-box	CAAT	1299	4	-	Nicotiana glutinosa
TraesCS1A02G158800.1	CAAT-box	CAAAT	1340	5	-	Pisum sativum	common cis-acting element in promoter and enhancer regions
TraesCS1A02G158800.1	CAAT-box	CAAAT	1377	5	+	Pisum sativum	common cis-acting element in promoter and enhancer regions
TraesCS1A02G158800.1	CAAT-box	CAAT	1380	4	-	Nicotiana glutinosa
TraesCS1A02G158800.1	CAAT-box	CCAAT	1386	5	+	Arabidopsis thaliana	common cis-acting element in promoter and enhancer regions
TraesCS1A02G158800.1	CAAT-box	CAAT	1387	4	+	Nicotiana glutinosa
TraesCS1A02G158800.1	CAAT-box	CAAT	1402	4	-	Nicotiana glutinosa
TraesCS1A02G158800.1	CAAT-box	CAAAT	1406	5	-	Pisum sativum	common cis-acting element in promoter and enhancer regions
TraesCS1A02G158800.1	CAAT-box	CAAAT	1443	5	-	Pisum sativum	common cis-acting element in promoter and enhancer regions
TraesCS1A02G158800.1	CAAT-box	CAAAT	1458	5	-	Pisum sativum	common cis-acting element in promoter and enhancer regions
TraesCS1A02G158800.1	CAAT-box	CAAAT	1480	5	+	Pisum sativum	common cis-acting element in promoter and enhancer regions
TraesCS1A02G158800.1	CAAT-box	CAAT	1483	4	-	Nicotiana glutinosa
TraesCS1A02G158800.1	CAAT-box	CAAT	1505	4	-	Nicotiana glutinosa
TraesCS1A02G158800.1	CAAT-box	CAAAT	1509	5	-	Pisum sativum	common cis-acting element in promoter and enhancer regions
TraesCS1A02G158800.1	CAAT-box	CAAAT	1568	5	-	Pisum sativum	common cis-acting element in promoter and enhancer regions
TraesCS1A02G158800.1	CAAT-box	CAAAT	1583	5	+	Pisum sativum	common cis-acting element in promoter and enhancer regions
TraesCS1A02G158800.1	CAAT-box	CAAT	1593	4	+	Nicotiana glutinosa
TraesCS1A02G158800.1	CAAT-box	CAAT	1608	4	-	Nicotiana glutinosa
TraesCS1A02G158800.1	CAAT-box	CAAAT	1612	5	-	Pisum sativum	common cis-acting element in promoter and enhancer regions
TraesCS1A02G158800.1	CAAT-box	CAAAT	1643	5	-	Pisum sativum	common cis-acting element in promoter and enhancer regions
TraesCS1A02G158800.1	CAAT-box	CAAT	1669	4	-	Nicotiana glutinosa
TraesCS1A02G158800.1	CAAT-box	CAAT	1851	4	+	Nicotiana glutinosa
TraesCS1A02G180300.1	P-box	CCTTTTG	731	7	+	Oryza sativa	gibberellin-responsive element
TraesCS1A02G180300.1	CAAT-box	CCAAT	18	5	-	Arabidopsis thaliana	common cis-acting element in promoter and enhancer regions
TraesCS1A02G180300.1	CAAT-box	CAAT	133	4	+	Nicotiana glutinosa
TraesCS1A02G180300.1	CAAT-box	CCAAT	305	5	-	Arabidopsis thaliana	common cis-acting element in promoter and enhancer regions
TraesCS1A02G180300.1	CAAT-box	CAAAT	833	5	+	Pisum sativum	common cis-acting element in promoter and enhancer regions
TraesCS1A02G180300.1	CAAT-box	CAAT	847	4	+	Nicotiana glutinosa
TraesCS1A02G180300.1	CAAT-box	CCAAT	865	5	-	Arabidopsis thaliana	common cis-acting element in promoter and enhancer regions
TraesCS1A02G180300.1	CAAT-box	CAAT	980	4	+	Nicotiana glutinosa
TraesCS1A02G180300.1	CAAT-box	CCAAT	1152	5	-	Arabidopsis thaliana	common cis-acting element in promoter and enhancer regions
TraesCS1A02G180300.1	CAAT-box	CCAAT	1612	5	-	Arabidopsis thaliana	common cis-acting element in promoter and enhancer regions
TraesCS1A02G180300.1	CAAT-box	CAAAT	1648	5	-	Pisum sativum	common cis-acting element in promoter and enhancer regions
TraesCS1A02G180300.1	CAAT-box	CAAAT	1728	5	-	Pisum sativum	common cis-acting element in promoter and enhancer regions
TraesCS1A02G180300.1	CAAT-box	CAAT	1808	4	+	Nicotiana glutinosa
TraesCS1A02G180300.1	CAAT-box	CCAAT	1960	5	-	Arabidopsis thaliana	common cis-acting element in promoter and enhancer regions
TraesCS1A02G180300.1	Myb	TAACTG	1713	6	-	Arabidopsis thaliana
TraesCS1A02G180300.1	AT~TATA-box	TATATAAA	181	8	-	Arabidopsis thaliana
TraesCS1A02G180300.1	AT~TATA-box	TATATA	183	6	+	Arabidopsis thaliana
TraesCS1A02G180300.1	AT~TATA-box	TATATA	293	6	+	Arabidopsis thaliana
TraesCS1A02G180300.1	AT~TATA-box	TATATA	738	6	+	Arabidopsis thaliana
TraesCS1A02G180300.1	AT~TATA-box	TATATAAA	1028	8	-	Arabidopsis thaliana
TraesCS1A02G180300.1	AT~TATA-box	TATATA	1030	6	-	Arabidopsis thaliana
TraesCS1A02G180300.1	AT~TATA-box	TATATA	1140	6	-	Arabidopsis thaliana
TraesCS1A02G180300.1	G-box	CACGTC	842	6	+	Zea mays	cis-acting regulatory element involved in light responsiveness
TraesCS1A02G180300.1	TCA-element	TCAGAAGAGG	391	9	+	Brassica oleracea	cis-acting element involved in salicylic acid responsiveness
TraesCS1A02G180300.1	TCA-element	CCATCTTTTT	727	9	+	Nicotiana tabacum	cis-acting element involved in salicylic acid responsiveness
TraesCS1A02G180300.1	TCA-element	TCAGAAGAGG	1238	9	+	Brassica oleracea	cis-acting element involved in salicylic acid responsiveness
TraesCS1A02G180300.1	Myb-binding site	CAACAG	1857	6	+	Nicotiana tabacum
TraesCS1A02G180300.1	ABRE	ACGTG	842	5	-	Arabidopsis thaliana	cis-acting element involved in the abscisic acid responsiveness
TraesCS1A02G180300.1	CTAG-motif	ACTAGCAGAA	443	9	+	Avena sativa
TraesCS1A02G180300.1	CTAG-motif	ACTAGCAGAA	1290	9	+	Avena sativa
TraesCS1A02G180300.1	GC-motif	CCCCCG	636	6	-	Zea mays	enhancer-like element involved in anoxic specific inducibility
TraesCS1A02G180300.1	GC-motif	CCCCCG	1483	6	-	Zea mays	enhancer-like element involved in anoxic specific inducibility
TraesCS1A02G180300.1	CGTCA-motif	CGTCA	669	5	-	Hordeum vulgare	cis-acting regulatory element involved in the MeJA-responsiveness
TraesCS1A02G180300.1	CGTCA-motif	CGTCA	844	5	+	Hordeum vulgare	cis-acting regulatory element involved in the MeJA-responsiveness
TraesCS1A02G180300.1	CGTCA-motif	CGTCA	1516	5	-	Hordeum vulgare	cis-acting regulatory element involved in the MeJA-responsiveness
TraesCS1A02G180300.1	CGTCA-motif	CGTCA	1854	5	+	Hordeum vulgare	cis-acting regulatory element involved in the MeJA-responsiveness
TraesCS1A02G180300.1	O2-site	GTTGACGTGA	841	9	-	Zea mays	cis-acting regulatory element involved in zein metabolism regulation
TraesCS1A02G180300.1	O2-site	GTTGACGTGA	1851	9	-	Zea mays	cis-acting regulatory element involved in zein metabolism regulation
TraesCS1A02G180300.1	as-1	TGACG	669	5	+	Arabidopsis thaliana
TraesCS1A02G180300.1	as-1	TGACG	844	5	-	Arabidopsis thaliana
TraesCS1A02G180300.1	as-1	TGACG	1516	5	+	Arabidopsis thaliana
TraesCS1A02G180300.1	as-1	TGACG	1854	5	-	Arabidopsis thaliana
TraesCS1A02G180300.1	TGACG-motif	TGACG	669	5	+	Hordeum vulgare	cis-acting regulatory element involved in the MeJA-responsiveness
TraesCS1A02G180300.1	TGACG-motif	TGACG	844	5	-	Hordeum vulgare	cis-acting regulatory element involved in the MeJA-responsiveness
TraesCS1A02G180300.1	TGACG-motif	TGACG	1516	5	+	Hordeum vulgare	cis-acting regulatory element involved in the MeJA-responsiveness
TraesCS1A02G180300.1	TGACG-motif	TGACG	1854	5	-	Hordeum vulgare	cis-acting regulatory element involved in the MeJA-responsiveness
TraesCS1A02G180300.1	Unnamed__2	CCCCGG	1770	6	+	Zea mays
TraesCS1A02G180300.1	TATA-box	ATATAA	29	6	+	Brassica oleracea	core promoter element around -30 of transcription start
TraesCS1A02G180300.1	TATA-box	TATA	30	4	+	Arabidopsis thaliana	core promoter element around -30 of transcription start
TraesCS1A02G180300.1	TATA-box	ATATAA	111	6	+	Brassica oleracea	core promoter element around -30 of transcription start
TraesCS1A02G180300.1	TATA-box	TATA	112	4	+	Arabidopsis thaliana	core promoter element around -30 of transcription start
TraesCS1A02G180300.1	TATA-box	taTATAAAtc	179	9	-	Arabidopsis thaliana	core promoter element around -30 of transcription start
TraesCS1A02G180300.1	TATA-box	TATAAAT	180	7	-	Brassica juncea	core promoter element around -30 of transcription start
TraesCS1A02G180300.1	TATA-box	TATAAA	181	6	-	Helianthus annuus	core promoter element around -30 of transcription start
TraesCS1A02G180300.1	TATA-box	TATATAA	182	7	-	Arabidopsis thaliana	core promoter element around -30 of transcription start
TraesCS1A02G180300.1	TATA-box	TATATA	183	6	+	Arabidopsis thaliana	core promoter element around -30 of transcription start
TraesCS1A02G180300.1	TATA-box	TATA	185	4	+	Arabidopsis thaliana	core promoter element around -30 of transcription start
TraesCS1A02G180300.1	TATA-box	TATTTAAA	200	8	-	Arabidopsis thaliana	core promoter element around -30 of transcription start
TraesCS1A02G180300.1	TATA-box	TATA	206	4	+	Arabidopsis thaliana	core promoter element around -30 of transcription start
TraesCS1A02G180300.1	TATA-box	TATACA	291	6	-	Helianthus annuus	core promoter element around -30 of transcription start
TraesCS1A02G180300.1	TATA-box	TATATA	293	6	+	Arabidopsis thaliana	core promoter element around -30 of transcription start
TraesCS1A02G180300.1	TATA-box	TATA	295	4	+	Arabidopsis thaliana	core promoter element around -30 of transcription start
TraesCS1A02G180300.1	TATA-box	TATAA	325	5	-	Arabidopsis thaliana	core promoter element around -30 of transcription start
TraesCS1A02G180300.1	TATA-box	TATA	326	4	+	Arabidopsis thaliana	core promoter element around -30 of transcription start
TraesCS1A02G180300.1	TATA-box	ATTATA	384	6	+	Brassica napus	core promoter element around -30 of transcription start
TraesCS1A02G180300.1	TATA-box	TATAA	385	5	-	Arabidopsis thaliana	core promoter element around -30 of transcription start
TraesCS1A02G180300.1	TATA-box	TATA	386	4	+	Arabidopsis thaliana	core promoter element around -30 of transcription start
TraesCS1A02G180300.1	TATA-box	TATAA	565	5	-	Arabidopsis thaliana	core promoter element around -30 of transcription start
TraesCS1A02G180300.1	TATA-box	TATA	566	4	+	Arabidopsis thaliana	core promoter element around -30 of transcription start
TraesCS1A02G180300.1	TATA-box	TATA	708	4	+	Arabidopsis thaliana	core promoter element around -30 of transcription start
TraesCS1A02G180300.1	TATA-box	TACAAAA	733	7	-	Oryza sativa	core promoter element around -30 of transcription start
TraesCS1A02G180300.1	TATA-box	TATACA	736	6	-	Helianthus annuus	core promoter element around -30 of transcription start
TraesCS1A02G180300.1	TATA-box	TATATA	738	6	+	Arabidopsis thaliana	core promoter element around -30 of transcription start
TraesCS1A02G180300.1	TATA-box	TATA	740	4	+	Arabidopsis thaliana	core promoter element around -30 of transcription start
TraesCS1A02G180300.1	TATA-box	TATAA	794	5	-	Arabidopsis thaliana	core promoter element around -30 of transcription start
TraesCS1A02G180300.1	TATA-box	TATA	795	4	+	Arabidopsis thaliana	core promoter element around -30 of transcription start
TraesCS1A02G180300.1	TATA-box	TATA	805	4	+	Arabidopsis thaliana	core promoter element around -30 of transcription start
TraesCS1A02G180300.1	TATA-box	TATAA	823	5	-	Arabidopsis thaliana	core promoter element around -30 of transcription start
TraesCS1A02G180300.1	TATA-box	TATA	824	4	+	Arabidopsis thaliana	core promoter element around -30 of transcription start
TraesCS1A02G180300.1	TATA-box	ATATAA	876	6	+	Brassica oleracea	core promoter element around -30 of transcription start
TraesCS1A02G180300.1	TATA-box	TATA	877	4	+	Arabidopsis thaliana	core promoter element around -30 of transcription start
TraesCS1A02G180300.1	TATA-box	ATATAA	958	6	+	Brassica oleracea	core promoter element around -30 of transcription start
TraesCS1A02G180300.1	TATA-box	TATA	959	4	+	Arabidopsis thaliana	core promoter element around -30 of transcription start
TraesCS1A02G180300.1	TATA-box	taTATAAAtc	1026	9	-	Arabidopsis thaliana	core promoter element around -30 of transcription start
TraesCS1A02G180300.1	TATA-box	TATAAAT	1027	7	-	Brassica juncea	core promoter element around -30 of transcription start
TraesCS1A02G180300.1	TATA-box	TATAAA	1028	6	-	Helianthus annuus	core promoter element around -30 of transcription start
TraesCS1A02G180300.1	TATA-box	TATATAA	1029	7	-	Arabidopsis thaliana	core promoter element around -30 of transcription start
TraesCS1A02G180300.1	TATA-box	TATATA	1030	6	-	Arabidopsis thaliana	core promoter element around -30 of transcription start
TraesCS1A02G180300.1	TATA-box	TATA	1032	4	-	Arabidopsis thaliana	core promoter element around -30 of transcription start
TraesCS1A02G180300.1	TATA-box	TATTTAAA	1047	8	-	Arabidopsis thaliana	core promoter element around -30 of transcription start
TraesCS1A02G180300.1	TATA-box	TATA	1053	4	-	Arabidopsis thaliana	core promoter element around -30 of transcription start
TraesCS1A02G180300.1	TATA-box	TATACA	1138	6	-	Helianthus annuus	core promoter element around -30 of transcription start
TraesCS1A02G180300.1	TATA-box	TATATA	1140	6	-	Arabidopsis thaliana	core promoter element around -30 of transcription start
TraesCS1A02G180300.1	TATA-box	TATA	1142	4	-	Arabidopsis thaliana	core promoter element around -30 of transcription start
TraesCS1A02G180300.1	TATA-box	TATAA	1172	5	-	Arabidopsis thaliana	core promoter element around -30 of transcription start
TraesCS1A02G180300.1	TATA-box	TATA	1173	4	-	Arabidopsis thaliana	core promoter element around -30 of transcription start
TraesCS1A02G180300.1	TATA-box	ATTATA	1231	6	+	Brassica napus	core promoter element around -30 of transcription start
TraesCS1A02G180300.1	TATA-box	TATAA	1232	5	-	Arabidopsis thaliana	core promoter element around -30 of transcription start
TraesCS1A02G180300.1	TATA-box	TATA	1233	4	-	Arabidopsis thaliana	core promoter element around -30 of transcription start
TraesCS1A02G180300.1	TATA-box	TATAA	1412	5	-	Arabidopsis thaliana	core promoter element around -30 of transcription start
TraesCS1A02G180300.1	TATA-box	TATA	1413	4	-	Arabidopsis thaliana	core promoter element around -30 of transcription start
TraesCS1A02G180300.1	TATA-box	TATA	1555	4	-	Arabidopsis thaliana	core promoter element around -30 of transcription start
TraesCS1A02G180300.1	TATA-box	TACAAAA	1641	7	+	Oryza sativa	core promoter element around -30 of transcription start
TraesCS1A02G180300.1	TATA-box	ccTATAAAaa	1701	9	+	Arabidopsis thaliana	core promoter element around -30 of transcription start
TraesCS1A02G180300.1	TATA-box	TATA	1703	4	-	Arabidopsis thaliana	core promoter element around -30 of transcription start
TraesCS1A02G180300.1	MYB	CAACAG	1857	6	+	Arabidopsis thaliana
TraesCS1A02G180300.1	MBSI	aaaAaaC(G/C)GTTA	1679	10.5	-	Petunia hybrida	MYB binding site involved in flavonoid biosynthetic genes regulation
TraesCS1A02G180300.1	CARE	CAACTCCC	675	8	-	Oryza sativa
TraesCS1A02G180300.1	CARE	CAACTCCC	1522	8	-	Oryza sativa
TraesCS1A02G180300.1	CARE	CAACTCAC	1915	8	-	Oryza sativa
TraesCS1A02G180300.1	TCT-motif	TCTTAC	1968	6	+	Arabidopsis thaliana	part of a light responsive element
TraesCS1A02G180300.1	TGA-element	AACGAC	587	6	+	Brassica oleracea	auxin-responsive element
TraesCS1A02G180300.1	TGA-element	AACGAC	596	6	-	Brassica oleracea	auxin-responsive element
TraesCS1A02G180300.1	TGA-element	AACGAC	1434	6	+	Brassica oleracea	auxin-responsive element
TraesCS1A02G180300.1	TGA-element	AACGAC	1443	6	-	Brassica oleracea	auxin-responsive element
TraesCS1A02G180300.1	STRE	AGGGG	532	5	+	Arabidopsis thaliana
TraesCS1A02G180300.1	STRE	AGGGG	1379	5	+	Arabidopsis thaliana
TraesCS1A02G180300.1	STRE	AGGGG	1823	5	-	Arabidopsis thaliana
TraesCS1A02G180300.1	STRE	AGGGG	1952	5	-	Arabidopsis thaliana
TraesCS1A02G180300.1		motif_sequence	260	4	+	organism	short_function
TraesCS1A02G180300.1		motif_sequence	282	4	+	organism	short_function
TraesCS1A02G180300.1		motif_sequence	284	4	-	organism	short_function
TraesCS1A02G180300.1		motif_sequence	335	4	-	organism	short_function
TraesCS1A02G180300.1		motif_sequence	394	4	-	organism	short_function
TraesCS1A02G180300.1		motif_sequence	745	4	-	organism	short_function
TraesCS1A02G180300.1		motif_sequence	799	4	+	organism	short_function
TraesCS1A02G180300.1		motif_sequence	1076	4	-	organism	short_function
TraesCS1A02G180300.1		motif_sequence	1107	4	+	organism	short_function
TraesCS1A02G180300.1		motif_sequence	1129	4	+	organism	short_function
TraesCS1A02G180300.1		motif_sequence	1131	4	-	organism	short_function
TraesCS1A02G180300.1		motif_sequence	1182	4	-	organism	short_function
TraesCS1A02G180300.1		motif_sequence	1241	4	-	organism	short_function
TraesCS1A02G180300.1		motif_sequence	1616	4	-	organism	short_function
TraesCS1A02G180300.1		motif_sequence	1745	4	+	organism	short_function
TraesCS1A02G180300.1		motif_sequence	1801	4	+	organism	short_function
TraesCS1A02G180300.1		motif_sequence	1826	4	+	organism	short_function
TraesCS1A02G180300.1		motif_sequence	1844	4	+	organism	short_function
TraesCS1A02G180300.1	Unnamed__4	CTCC	67	4	+	Petroselinum hortense
TraesCS1A02G180300.1	Unnamed__4	CTCC	189	4	+	Petroselinum hortense
TraesCS1A02G180300.1	Unnamed__4	CTCC	193	4	+	Petroselinum hortense
TraesCS1A02G180300.1	Unnamed__4	CTCC	609	4	-	Petroselinum hortense
TraesCS1A02G180300.1	Unnamed__4	CTCC	676	4	-	Petroselinum hortense
TraesCS1A02G180300.1	Unnamed__4	CTCC	683	4	-	Petroselinum hortense
TraesCS1A02G180300.1	Unnamed__4	CTCC	914	4	+	Petroselinum hortense
TraesCS1A02G180300.1	Unnamed__4	CTCC	1036	4	+	Petroselinum hortense
TraesCS1A02G180300.1	Unnamed__4	CTCC	1040	4	+	Petroselinum hortense
TraesCS1A02G180300.1	Unnamed__4	CTCC	1456	4	-	Petroselinum hortense
TraesCS1A02G180300.1	Unnamed__4	CTCC	1523	4	-	Petroselinum hortense
TraesCS1A02G180300.1	Unnamed__4	CTCC	1530	4	-	Petroselinum hortense
TraesCS1A02G180300.1	Unnamed__4	CTCC	1589	4	+	Petroselinum hortense
TraesCS1A02G180300.1	Unnamed__4	CTCC	1616	4	-	Petroselinum hortense
TraesCS1A02G180300.1	Unnamed__4	CTCC	1818	4	+	Petroselinum hortense
TraesCS1A02G180300.1	Unnamed__4	CTCC	1821	4	+	Petroselinum hortense
TraesCS1A02G180300.1	Unnamed__4	CTCC	1831	4	+	Petroselinum hortense
TraesCS1A02G180300.1	Unnamed__4	CTCC	1846	4	+	Petroselinum hortense
TraesCS1A02G180300.1	Sp1	GGGCGG	620	6	+	Oryza sativa	light responsive element
TraesCS1A02G180300.1	Sp1	GGGCGG	1467	6	+	Oryza sativa	light responsive element
TraesCS1A02G180300.1	Sp1	GGGCGG	1767	6	-	Oryza sativa	light responsive element
TraesCS1A02G180300.1	Sp1	GGGCGG	1901	6	-	Oryza sativa	light responsive element
TraesCS1A02G224000.1	G-box	CACGTC	160	6	+	Zea mays	cis-acting regulatory element involved in light responsiveness
TraesCS1A02G224000.1	G-box	CACGTC	562	6	+	Zea mays	cis-acting regulatory element involved in light responsiveness
TraesCS1A02G224000.1	LTR	CCGAAA	568	6	+	Hordeum vulgare	cis-acting element involved in low-temperature responsiveness
TraesCS1A02G224000.1	Myb-binding site	CAACAG	77	6	+	Nicotiana tabacum
TraesCS1A02G224000.1	CAAT-box	CAAT	4	4	+	Nicotiana glutinosa
TraesCS1A02G224000.1	CAAT-box	CAAT	47	4	+	Nicotiana glutinosa
TraesCS1A02G224000.1	CAAT-box	CAAAT	428	5	-	Pisum sativum	common cis-acting element in promoter and enhancer regions
TraesCS1A02G224000.1	CAAT-box	CAAT	539	4	+	Nicotiana glutinosa
TraesCS1A02G224000.1	CAAT-box	CAAT	693	4	-	Nicotiana glutinosa
TraesCS1A02G224000.1	CAAT-box	CCAAT	861	5	+	Arabidopsis thaliana	common cis-acting element in promoter and enhancer regions
TraesCS1A02G224000.1	CAAT-box	CAAT	862	4	+	Nicotiana glutinosa
TraesCS1A02G224000.1	CAAT-box	CAAAT	953	5	+	Pisum sativum	common cis-acting element in promoter and enhancer regions
TraesCS1A02G224000.1	CAAT-box	CAAAT	1098	5	-	Pisum sativum	common cis-acting element in promoter and enhancer regions
TraesCS1A02G224000.1	Unnamed__1	CGTGG	467	5	-	Zea mays
TraesCS1A02G224000.1	Unnamed__1	CGTGG	510	5	-	Zea mays
TraesCS1A02G224000.1	Unnamed__1	CGTGG	824	5	+	Zea mays
TraesCS1A02G224000.1	Unnamed__1	CGTGG	899	5	+	Zea mays
TraesCS1A02G224000.1	Unnamed__1	CGTGG	1041	5	-	Zea mays
TraesCS1A02G224000.1	Unnamed__1	CGTGG	1073	5	+	Zea mays
TraesCS1A02G224000.1	Unnamed__1	CGTGG	1270	5	-	Zea mays
TraesCS1A02G224000.1	Unnamed__1	CGTGG	1288	5	-	Zea mays
TraesCS1A02G224000.1	CAT-box	GCCACT	638	6	-	Arabidopsis thaliana	cis-acting regulatory element related to meristem expression
TraesCS1A02G224000.1	CAT-box	GCCACT	1343	6	+	Arabidopsis thaliana	cis-acting regulatory element related to meristem expression
TraesCS1A02G224000.1	CCAAT-box	CAACGG	219	6	+	Hordeum vulgare	MYBHv1 binding site
TraesCS1A02G224000.1	CCAAT-box	CAACGG	997	6	-	Hordeum vulgare	MYBHv1 binding site
TraesCS1A02G224000.1	CCAAT-box	CAACGG	1034	6	+	Hordeum vulgare	MYBHv1 binding site
TraesCS1A02G224000.1	CCAAT-box	CAACGG	1249	6	+	Hordeum vulgare	MYBHv1 binding site
TraesCS1A02G224000.1	CGTCA-motif	CGTCA	348	5	-	Hordeum vulgare	cis-acting regulatory element involved in the MeJA-responsiveness
TraesCS1A02G224000.1	GCN4_motif	TGAGTCA	807	7	-	Oryza sativa	cis-regulatory element involved in endosperm expression
TraesCS1A02G224000.1	GC-motif	CCCCCG	210	6	+	Zea mays	enhancer-like element involved in anoxic specific inducibility
TraesCS1A02G224000.1	GC-motif	CCCCCG	672	6	-	Zea mays	enhancer-like element involved in anoxic specific inducibility
TraesCS1A02G224000.1	GC-motif	CCCCCG	1389	6	+	Zea mays	enhancer-like element involved in anoxic specific inducibility
TraesCS1A02G224000.1	as-1	TGACG	348	5	+	Arabidopsis thaliana
TraesCS1A02G224000.1	ABRE	ACGTG	160	5	-	Arabidopsis thaliana	cis-acting element involved in the abscisic acid responsiveness
TraesCS1A02G224000.1	ABRE	ACGTG	562	5	-	Arabidopsis thaliana	cis-acting element involved in the abscisic acid responsiveness
TraesCS1A02G224000.1	WRE3	CCACCT	272	6	-	Pisum sativum
TraesCS1A02G224000.1	WRE3	CCACCT	1198	6	+	Pisum sativum
TraesCS1A02G224000.1	MYB recognition site	CCGTTG	219	6	-	Arabidopsis thaliana
TraesCS1A02G224000.1	MYB recognition site	CCGTTG	997	6	+	Arabidopsis thaliana
TraesCS1A02G224000.1	MYB recognition site	CCGTTG	1034	6	-	Arabidopsis thaliana
TraesCS1A02G224000.1	MYB recognition site	CCGTTG	1249	6	-	Arabidopsis thaliana
TraesCS1A02G224000.1	L-box	ATCCCACCTAC	1869	10	+	Petroselinum crispum	part of a light responsive element
TraesCS1A02G224000.1	TCCC-motif	TCTCCCT	778	7	+	Spinacia oleracea	part of a light responsive element
TraesCS1A02G224000.1	DRE core	GCCGAC	163	6	-	Arabidopsis thaliana
TraesCS1A02G224000.1	DRE core	GCCGAC	341	6	-	Arabidopsis thaliana
TraesCS1A02G224000.1	MSA-like	(T/C)C(T/C)AACGG(T/C)(T/C)A	1247	8.5	+	Catharanthus roseus	cis-acting element involved in cell cycle regulation
TraesCS1A02G224000.1	MYC	CATTTG	953	6	-	Arabidopsis thaliana
TraesCS1A02G224000.1	MYC	CATTTG	1097	6	+	Arabidopsis thaliana
TraesCS1A02G224000.1	MYB	CAACAG	77	6	+	Arabidopsis thaliana
TraesCS1A02G224000.1	GATA-motif	AAGGATAAGG	813	9	+	Solanum tuberosum	part of a light responsive element
TraesCS1A02G224000.1	STRE	AGGGG	388	5	+	Arabidopsis thaliana
TraesCS1A02G224000.1	STRE	AGGGG	439	5	+	Arabidopsis thaliana
TraesCS1A02G224000.1	STRE	AGGGG	472	5	+	Arabidopsis thaliana
TraesCS1A02G224000.1	STRE	AGGGG	491	5	+	Arabidopsis thaliana
TraesCS1A02G224000.1	STRE	AGGGG	550	5	+	Arabidopsis thaliana
TraesCS1A02G224000.1	STRE	AGGGG	666	5	+	Arabidopsis thaliana
TraesCS1A02G224000.1	STRE	AGGGG	847	5	-	Arabidopsis thaliana
TraesCS1A02G224000.1	STRE	AGGGG	1129	5	+	Arabidopsis thaliana
TraesCS1A02G224000.1	STRE	AGGGG	1279	5	-	Arabidopsis thaliana
TraesCS1A02G224000.1	STRE	AGGGG	1412	5	-	Arabidopsis thaliana
TraesCS1A02G224000.1	STRE	AGGGG	1439	5	-	Arabidopsis thaliana
TraesCS1A02G224000.1	STRE	AGGGG	1851	5	-	Arabidopsis thaliana
TraesCS1A02G224000.1	TGACG-motif	TGACG	348	5	+	Hordeum vulgare	cis-acting regulatory element involved in the MeJA-responsiveness
TraesCS1A02G224000.1	TATA-box	TATA	1014	4	-	Arabidopsis thaliana	core promoter element around -30 of transcription start
TraesCS1A02G224000.1	TATA-box	TATA	1114	4	-	Arabidopsis thaliana	core promoter element around -30 of transcription start
TraesCS1A02G224000.1	Unnamed__2	CCCCGG	211	6	+	Zea mays
TraesCS1A02G224000.1	Unnamed__2	CCCCGG	913	6	-	Zea mays
TraesCS1A02G224000.1	Unnamed__2	CCCCGG	1920	6	-	Zea mays
TraesCS1A02G224000.1	Unnamed__2	CCCCGG	1951	6	+	Zea mays
TraesCS1A02G224000.1	GC-repeat	GGCCTCGCCACG	824	11	-	Oryza sativa	?
TraesCS1A02G224000.1	DRE1	ACCGAGA	736	7	-	Zea mays
TraesCS1A02G224000.1	TC-rich repeats	GTTTTCTTAC	55	9	+	Nicotiana tabacum	cis-acting element involved in defense and stress responsiveness
TraesCS1A02G224000.1	ARE	AAACCA	901	6	-	Zea mays	cis-acting regulatory element essential for the anaerobic induction
TraesCS1A02G224000.1		motif_sequence	119	4	-	organism	short_function
TraesCS1A02G224000.1		motif_sequence	144	4	-	organism	short_function
TraesCS1A02G224000.1		motif_sequence	259	4	+	organism	short_function
TraesCS1A02G224000.1		motif_sequence	546	4	-	organism	short_function
TraesCS1A02G224000.1		motif_sequence	556	4	-	organism	short_function
TraesCS1A02G224000.1		motif_sequence	696	4	-	organism	short_function
TraesCS1A02G224000.1		motif_sequence	747	4	-	organism	short_function
TraesCS1A02G224000.1		motif_sequence	840	4	+	organism	short_function
TraesCS1A02G224000.1		motif_sequence	855	4	+	organism	short_function
TraesCS1A02G224000.1		motif_sequence	1309	4	+	organism	short_function
TraesCS1A02G224000.1	Sp1	GGGCGG	669	6	+	Oryza sativa	light responsive element
TraesCS1A02G224000.1	Sp1	GGGCGG	1408	6	-	Oryza sativa	light responsive element
TraesCS1A02G224000.1	Sp1	GGGCGG	1821	6	-	Oryza sativa	light responsive element
TraesCS1A02G224000.1	Sp1	GGGCGG	1841	6	-	Oryza sativa	light responsive element
TraesCS1A02G224000.1	Sp1	GGGCGG	1934	6	+	Oryza sativa	light responsive element
TraesCS1A02G224000.1	GARE-motif	TCTGTTG	77	7	-	Brassica oleracea	gibberellin-responsive element
TraesCS1A02G224000.1	Unnamed__4	CTCC	208	4	+	Petroselinum hortense
TraesCS1A02G224000.1	Unnamed__4	CTCC	270	4	-	Petroselinum hortense
TraesCS1A02G224000.1	Unnamed__4	CTCC	323	4	-	Petroselinum hortense
TraesCS1A02G224000.1	Unnamed__4	CTCC	353	4	-	Petroselinum hortense
TraesCS1A02G224000.1	Unnamed__4	CTCC	361	4	-	Petroselinum hortense
TraesCS1A02G224000.1	Unnamed__4	CTCC	364	4	-	Petroselinum hortense
TraesCS1A02G224000.1	Unnamed__4	CTCC	546	4	-	Petroselinum hortense
TraesCS1A02G224000.1	Unnamed__4	CTCC	553	4	-	Petroselinum hortense
TraesCS1A02G224000.1	Unnamed__4	CTCC	633	4	-	Petroselinum hortense
TraesCS1A02G224000.1	Unnamed__4	CTCC	636	4	-	Petroselinum hortense
TraesCS1A02G224000.1	Unnamed__4	CTCC	648	4	-	Petroselinum hortense
TraesCS1A02G224000.1	Unnamed__4	CTCC	744	4	-	Petroselinum hortense
TraesCS1A02G224000.1	Unnamed__4	CTCC	747	4	-	Petroselinum hortense
TraesCS1A02G224000.1	Unnamed__4	CTCC	779	4	+	Petroselinum hortense
TraesCS1A02G224000.1	Unnamed__4	CTCC	842	4	+	Petroselinum hortense
TraesCS1A02G224000.1	Unnamed__4	CTCC	845	4	+	Petroselinum hortense
TraesCS1A02G224000.1	Unnamed__4	CTCC	1045	4	-	Petroselinum hortense
TraesCS1A02G224000.1	Unnamed__4	CTCC	1415	4	+	Petroselinum hortense
TraesCS1A02G224000.1	Unnamed__4	CTCC	1448	4	+	Petroselinum hortense
TraesCS1A02G224000.1	Unnamed__4	CTCC	1819	4	+	Petroselinum hortense
TraesCS1A02G224000.1	Unnamed__4	CTCC	1826	4	+	Petroselinum hortense
TraesCS1A02G224000.1	Unnamed__4	CTCC	1854	4	+	Petroselinum hortense
TraesCS1A02G224000.1	Unnamed__4	CTCC	1863	4	+	Petroselinum hortense
TraesCS1A02G224000.1	Unnamed__4	CTCC	1906	4	+	Petroselinum hortense
TraesCS1A02G224000.1	ATCT-motif	AATCTAATCC	1400	9	+	Pisum sativum	part of a conserved DNA module involved in light responsiveness
TraesCS1B02G083000.1	ARE	AAACCA	450	6	+	Zea mays	cis-acting regulatory element essential for the anaerobic induction
TraesCS1B02G083000.1	ARE	AAACCA	811	6	-	Zea mays	cis-acting regulatory element essential for the anaerobic induction
TraesCS1B02G083000.1	Sp1	GGGCGG	606	6	+	Oryza sativa	light responsive element
TraesCS1B02G083000.1	Unnamed__4	CTCC	212	4	+	Petroselinum hortense
TraesCS1B02G083000.1	Unnamed__4	CTCC	268	4	-	Petroselinum hortense
TraesCS1B02G083000.1	Unnamed__4	CTCC	385	4	+	Petroselinum hortense
TraesCS1B02G083000.1	Unnamed__4	CTCC	436	4	+	Petroselinum hortense
TraesCS1B02G083000.1	Unnamed__4	CTCC	506	4	+	Petroselinum hortense
TraesCS1B02G083000.1	Unnamed__4	CTCC	511	4	+	Petroselinum hortense
TraesCS1B02G083000.1	Unnamed__4	CTCC	514	4	+	Petroselinum hortense
TraesCS1B02G083000.1	Unnamed__4	CTCC	530	4	+	Petroselinum hortense
TraesCS1B02G083000.1	Unnamed__4	CTCC	666	4	-	Petroselinum hortense
TraesCS1B02G083000.1	Unnamed__4	CTCC	670	4	+	Petroselinum hortense
TraesCS1B02G083000.1	Unnamed__4	CTCC	677	4	+	Petroselinum hortense
TraesCS1B02G083000.1	Unnamed__4	CTCC	680	4	+	Petroselinum hortense
TraesCS1B02G083000.1	Unnamed__4	CTCC	795	4	+	Petroselinum hortense
TraesCS1B02G083000.1	Unnamed__4	CTCC	798	4	+	Petroselinum hortense
TraesCS1B02G083000.1	Unnamed__4	CTCC	935	4	-	Petroselinum hortense
TraesCS1B02G083000.1	Unnamed__4	CTCC	945	4	-	Petroselinum hortense
TraesCS1B02G083000.1	Unnamed__4	CTCC	955	4	-	Petroselinum hortense
TraesCS1B02G083000.1	Unnamed__4	CTCC	960	4	-	Petroselinum hortense
TraesCS1B02G083000.1	Unnamed__4	CTCC	966	4	-	Petroselinum hortense
TraesCS1B02G083000.1	Unnamed__4	CTCC	1199	4	+	Petroselinum hortense
TraesCS1B02G083000.1		motif_sequence	220	4	+	organism	short_function
TraesCS1B02G083000.1		motif_sequence	425	4	-	organism	short_function
TraesCS1B02G083000.1		motif_sequence	504	4	+	organism	short_function
TraesCS1B02G083000.1		motif_sequence	509	4	+	organism	short_function
TraesCS1B02G083000.1		motif_sequence	541	4	+	organism	short_function
TraesCS1B02G083000.1		motif_sequence	646	4	-	organism	short_function
TraesCS1B02G083000.1		motif_sequence	848	4	+	organism	short_function
TraesCS1B02G083000.1		motif_sequence	867	4	+	organism	short_function
TraesCS1B02G083000.1		motif_sequence	921	4	-	organism	short_function
TraesCS1B02G083000.1		motif_sequence	935	4	-	organism	short_function
TraesCS1B02G083000.1		motif_sequence	940	4	-	organism	short_function
TraesCS1B02G083000.1		motif_sequence	945	4	-	organism	short_function
TraesCS1B02G083000.1		motif_sequence	950	4	-	organism	short_function
TraesCS1B02G083000.1		motif_sequence	955	4	-	organism	short_function
TraesCS1B02G083000.1		motif_sequence	1193	4	+	organism	short_function
TraesCS1B02G083000.1		motif_sequence	1295	4	+	organism	short_function
TraesCS1B02G083000.1		motif_sequence	1612	4	+	organism	short_function
TraesCS1B02G083000.1		motif_sequence	1736	4	+	organism	short_function
TraesCS1B02G083000.1		motif_sequence	1807	4	+	organism	short_function
TraesCS1B02G083000.1		motif_sequence	1864	4	-	organism	short_function
TraesCS1B02G083000.1		motif_sequence	1910	4	-	organism	short_function
TraesCS1B02G083000.1	MYC	CAATTG	395	6	+	Arabidopsis thaliana
TraesCS1B02G083000.1	MYC	CATTTG	1442	6	+	Arabidopsis thaliana
TraesCS1B02G083000.1	MYB	CAACAG	1239	6	-	Arabidopsis thaliana
TraesCS1B02G083000.1	MYB	CAACCA	1742	6	+	Arabidopsis thaliana
TraesCS1B02G083000.1	GATA-motif	GATAGGA	213	7	-	Arabidopsis thaliana	part of a light responsive element
TraesCS1B02G083000.1	STRE	AGGGG	527	5	-	Arabidopsis thaliana
TraesCS1B02G083000.1	STRE	AGGGG	532	5	-	Arabidopsis thaliana
TraesCS1B02G083000.1	STRE	AGGGG	800	5	-	Arabidopsis thaliana
TraesCS1B02G083000.1	TCT-motif	TCTTAC	117	6	+	Arabidopsis thaliana	part of a light responsive element
TraesCS1B02G083000.1	W box	TTGACC	43	6	-	Arabidopsis thaliana
TraesCS1B02G083000.1	TGACG-motif	TGACG	63	5	-	Hordeum vulgare	cis-acting regulatory element involved in the MeJA-responsiveness
TraesCS1B02G083000.1	MBS	CAACTG	388	6	-	Arabidopsis thaliana	MYB binding site involved in drought-inducibility
TraesCS1B02G083000.1	TATA-box	TATA	7	4	+	Arabidopsis thaliana	core promoter element around -30 of transcription start
TraesCS1B02G083000.1	TATA-box	taTATAAAtc	69	9	-	Arabidopsis thaliana	core promoter element around -30 of transcription start
TraesCS1B02G083000.1	TATA-box	TATAAAT	70	7	-	Brassica juncea	core promoter element around -30 of transcription start
TraesCS1B02G083000.1	TATA-box	TATAAA	71	6	-	Helianthus annuus	core promoter element around -30 of transcription start
TraesCS1B02G083000.1	TATA-box	TATAA	72	5	-	Arabidopsis thaliana	core promoter element around -30 of transcription start
TraesCS1B02G083000.1	TATA-box	TATA	73	4	+	Arabidopsis thaliana	core promoter element around -30 of transcription start
TraesCS1B02G083000.1	TATA-box	ATTATA	146	6	+	Brassica napus	core promoter element around -30 of transcription start
TraesCS1B02G083000.1	TATA-box	TATAA	147	5	-	Arabidopsis thaliana	core promoter element around -30 of transcription start
TraesCS1B02G083000.1	TATA-box	TATA	148	4	+	Arabidopsis thaliana	core promoter element around -30 of transcription start
TraesCS1B02G083000.1	TATA-box	TATA	164	4	+	Arabidopsis thaliana	core promoter element around -30 of transcription start
TraesCS1B02G083000.1	TATA-box	TATA	175	4	+	Arabidopsis thaliana	core promoter element around -30 of transcription start
TraesCS1B02G083000.1	TATA-box	ATTATA	1002	6	+	Brassica napus	core promoter element around -30 of transcription start
TraesCS1B02G083000.1	TATA-box	TATAA	1003	5	-	Arabidopsis thaliana	core promoter element around -30 of transcription start
TraesCS1B02G083000.1	TATA-box	TATA	1004	4	-	Arabidopsis thaliana	core promoter element around -30 of transcription start
TraesCS1B02G083000.1	TATA-box	ATTATA	1093	6	+	Brassica napus	core promoter element around -30 of transcription start
TraesCS1B02G083000.1	TATA-box	TATAA	1094	5	-	Arabidopsis thaliana	core promoter element around -30 of transcription start
TraesCS1B02G083000.1	TATA-box	TATA	1095	4	-	Arabidopsis thaliana	core promoter element around -30 of transcription start
TraesCS1B02G083000.1	TATA-box	TACATAAA	1258	8	+	Oryza sativa	core promoter element around -30 of transcription start
TraesCS1B02G083000.1	TATA-box	ATATAA	1269	6	+	Brassica oleracea	core promoter element around -30 of transcription start
TraesCS1B02G083000.1	TATA-box	TATA	1270	4	-	Arabidopsis thaliana	core promoter element around -30 of transcription start
TraesCS1B02G083000.1	TATA-box	TATA	1454	4	-	Arabidopsis thaliana	core promoter element around -30 of transcription start
TraesCS1B02G083000.1	O2-site	GATGACATGG	566	9	+	Zea mays	cis-acting regulatory element involved in zein metabolism regulation
TraesCS1B02G083000.1	CGTCA-motif	CGTCA	63	5	+	Hordeum vulgare	cis-acting regulatory element involved in the MeJA-responsiveness
TraesCS1B02G083000.1	as-1	TGACG	63	5	-	Arabidopsis thaliana
TraesCS1B02G083000.1	WRE3	CCACCT	912	6	-	Pisum sativum
TraesCS1B02G083000.1	WRE3	CCACCT	962	6	-	Pisum sativum
TraesCS1B02G083000.1	WRE3	CCACCT	1077	6	+	Pisum sativum
TraesCS1B02G083000.1	ABRE	ACGTG	322	5	-	Arabidopsis thaliana	cis-acting element involved in the abscisic acid responsiveness
TraesCS1B02G083000.1	ABRE	ACGTG	984	5	+	Arabidopsis thaliana	cis-acting element involved in the abscisic acid responsiveness
TraesCS1B02G083000.1	ABRE	GCCGCGTGGC	1346	9	+	Oryza sativa	cis-acting element involved in the abscisic acid responsiveness
TraesCS1B02G083000.1	ABRE	CGCACGTGTC	1371	9	+	Hordeum vulgare	cis-acting element involved in the abscisic acid responsiveness
TraesCS1B02G083000.1	ABRE	CACGTG	1373	6	-	Arabidopsis thaliana	cis-acting element involved in the abscisic acid responsiveness
TraesCS1B02G083000.1	ABRE	ACGTG	1374	5	+	Arabidopsis thaliana	cis-acting element involved in the abscisic acid responsiveness
TraesCS1B02G083000.1	ABRE	ACGTG	1509	5	-	Arabidopsis thaliana	cis-acting element involved in the abscisic acid responsiveness
TraesCS1B02G083000.1	DRE core	GCCGAC	659	6	+	Arabidopsis thaliana
TraesCS1B02G083000.1	DRE core	GCCGAC	740	6	+	Arabidopsis thaliana
TraesCS1B02G083000.1	G-Box	CACGTG	1373	6	-	Pisum sativum	cis-acting regulatory element involved in light responsiveness
TraesCS1B02G083000.1	G-Box	CACGTT	1509	6	+	Pisum sativum	cis-acting regulatory element involved in light responsiveness
TraesCS1B02G083000.1	box S	AGCCACC	615	7	+	Arabidopsis thaliana
TraesCS1B02G083000.1	LTR	CCGAAA	745	6	+	Hordeum vulgare	cis-acting element involved in low-temperature responsiveness
TraesCS1B02G083000.1	G-box	CAGACGTGGCA	319	10	-	Nicotiana plumbaginifolia	cis-acting regulatory element involved in light responsiveness
TraesCS1B02G083000.1	G-box	CACGTC	322	6	+	Zea mays	cis-acting regulatory element involved in light responsiveness
TraesCS1B02G083000.1	G-box	CACGTC	983	6	-	Zea mays	cis-acting regulatory element involved in light responsiveness
TraesCS1B02G083000.1	G-box	CACGAC	1289	6	-	Zea mays	cis-acting regulatory element involved in light responsiveness
TraesCS1B02G083000.1	G-box	CACGTG	1373	6	-	Arabidopsis thaliana	cis-acting regulatory element involved in light responsiveness
TraesCS1B02G083000.1	G-box	CACGAC	1378	6	-	Zea mays	cis-acting regulatory element involved in light responsiveness
TraesCS1B02G083000.1	G-box	CACGAC	1408	6	-	Zea mays	cis-acting regulatory element involved in light responsiveness
TraesCS1B02G083000.1	G-box	CACGAC	1962	6	-	Zea mays	cis-acting regulatory element involved in light responsiveness
TraesCS1B02G083000.1	AAGAA-motif	gGTAAAGAAA	229	9	+	Avena sativa
TraesCS1B02G083000.1	AAGAA-motif	GAAAGAA	861	7	-	Avena sativa
TraesCS1B02G083000.1	AAGAA-motif	GAAAGAA	1860	7	+	Avena sativa
TraesCS1B02G083000.1	Myb-binding site	CAACAG	1239	6	-	Nicotiana tabacum
TraesCS1B02G083000.1	Unnamed__1	CGTGG	321	5	-	Zea mays
TraesCS1B02G083000.1	Unnamed__1	CGTGG	522	5	-	Zea mays
TraesCS1B02G083000.1	Unnamed__1	CGTGG	561	5	-	Zea mays
TraesCS1B02G083000.1	Unnamed__1	CGTGG	621	5	+	Zea mays
TraesCS1B02G083000.1	Unnamed__1	CGTGG	1875	5	+	Zea mays
TraesCS1B02G083000.1	CAAT-box	CAAAT	15	5	+	Pisum sativum	common cis-acting element in promoter and enhancer regions
TraesCS1B02G083000.1	CAAT-box	CAAT	207	4	+	Nicotiana glutinosa
TraesCS1B02G083000.1	CAAT-box	CAAT	252	4	+	Nicotiana glutinosa
TraesCS1B02G083000.1	CAAT-box	CAAT	284	4	+	Nicotiana glutinosa
TraesCS1B02G083000.1	CAAT-box	CAAT	333	4	+	Nicotiana glutinosa
TraesCS1B02G083000.1	CAAT-box	CCAAT	342	5	+	Arabidopsis thaliana	common cis-acting element in promoter and enhancer regions
TraesCS1B02G083000.1	CAAT-box	CAAT	343	4	+	Nicotiana glutinosa
TraesCS1B02G083000.1	CAAT-box	CCAAT	394	5	+	Arabidopsis thaliana	common cis-acting element in promoter and enhancer regions
TraesCS1B02G083000.1	CAAT-box	CAAT	395	4	+	Nicotiana glutinosa
TraesCS1B02G083000.1	CAAT-box	CCAAT	397	5	-	Arabidopsis thaliana	common cis-acting element in promoter and enhancer regions
TraesCS1B02G083000.1	CAAT-box	CAAAT	1443	5	-	Pisum sativum	common cis-acting element in promoter and enhancer regions
TraesCS1B02G083000.1	CAAT-box	CAAAT	1577	5	+	Pisum sativum	common cis-acting element in promoter and enhancer regions
TraesCS1B02G083000.1	CAAT-box	CAAT	1580	4	-	Nicotiana glutinosa
TraesCS1B02G083000.1	CAAT-box	CAAT	1599	4	-	Nicotiana glutinosa
TraesCS1B02G083000.1	CAAT-box	CAAT	1657	4	-	Nicotiana glutinosa
TraesCS1B02G083000.1	CAAT-box	CAAT	1715	4	+	Nicotiana glutinosa
TraesCS1B02G083000.1	CAAT-box	CAAT	1734	4	+	Nicotiana glutinosa
TraesCS1B02G083000.1	CAAT-box	CAAT	1754	4	-	Nicotiana glutinosa
TraesCS1B02G083000.1	CAAT-box	CAAAT	1768	5	-	Pisum sativum	common cis-acting element in promoter and enhancer regions
TraesCS1B02G083000.1	CAAT-box	CAAT	1868	4	-	Nicotiana glutinosa
TraesCS1B02G083000.1	CAAT-box	CAAAT	1893	5	+	Pisum sativum	common cis-acting element in promoter and enhancer regions
TraesCS1B02G083000.1	CAAT-box	CAAAT	1971	5	+	Pisum sativum	common cis-acting element in promoter and enhancer regions
TraesCS1B02G083000.1	CAAT-box	CAAT	1979	4	+	Nicotiana glutinosa
TraesCS1B02G083000.1	P-box	CCTTTTG	1540	7	+	Oryza sativa	gibberellin-responsive element
TraesCS1B02G083000.1	NON	CAACGGCCACG	621	10	-	Nicotiana tabacum
TraesCS1B02G083000.1	CAT-box	GCCACT	1772	6	+	Arabidopsis thaliana	cis-acting regulatory element related to meristem expression
TraesCS1B02G083000.1	Myb	CAACTG	388	6	-	Arabidopsis thaliana
TraesCS1B02G083000.1	Myb	TAACTG	1632	6	+	Arabidopsis thaliana
TraesCS1B02G116300.1	CAT-box	GCCACT	295	6	-	Arabidopsis thaliana	cis-acting regulatory element related to meristem expression
TraesCS1B02G116300.1	CAT-box	GCCACT	997	6	-	Arabidopsis thaliana	cis-acting regulatory element related to meristem expression
TraesCS1B02G116300.1	Unnamed__1	CGTGG	47	5	+	Zea mays
TraesCS1B02G116300.1	Unnamed__1	CGTGG	394	5	-	Zea mays
TraesCS1B02G116300.1	Unnamed__1	CGTGG	511	5	+	Zea mays
TraesCS1B02G116300.1	Unnamed__1	CGTGG	1349	5	-	Zea mays
TraesCS1B02G116300.1	Unnamed__1	CGTGG	1693	5	+	Zea mays
TraesCS1B02G116300.1	Unnamed__1	CGTGG	1942	5	+	Zea mays
TraesCS1B02G116300.1	Unnamed__1	CGTGG	1982	5	+	Zea mays
TraesCS1B02G116300.1	CAAT-box	CAAT	2	4	-	Nicotiana glutinosa
TraesCS1B02G116300.1	CAAT-box	CAAT	57	4	-	Nicotiana glutinosa
TraesCS1B02G116300.1	CAAT-box	TGCCAAC	79	7	-	Petunia hybrida	common cis-acting element in promoter and enhancer regions
TraesCS1B02G116300.1	CAAT-box	CCAAT	201	5	+	Arabidopsis thaliana	common cis-acting element in promoter and enhancer regions
TraesCS1B02G116300.1	CAAT-box	CAAT	202	4	+	Nicotiana glutinosa
TraesCS1B02G116300.1	CAAT-box	CAAT	212	4	-	Nicotiana glutinosa
TraesCS1B02G116300.1	CAAT-box	CAAT	221	4	-	Nicotiana glutinosa
TraesCS1B02G116300.1	CAAT-box	CCAAT	365	5	+	Arabidopsis thaliana	common cis-acting element in promoter and enhancer regions
TraesCS1B02G116300.1	CAAT-box	CAAT	366	4	+	Nicotiana glutinosa
TraesCS1B02G116300.1	CAAT-box	CAAAT	582	5	+	Pisum sativum	common cis-acting element in promoter and enhancer regions
TraesCS1B02G116300.1	CAAT-box	CAAT	665	4	+	Nicotiana glutinosa
TraesCS1B02G116300.1	CAAT-box	CAAT	692	4	-	Nicotiana glutinosa
TraesCS1B02G116300.1	CAAT-box	CAAT	756	4	-	Nicotiana glutinosa
TraesCS1B02G116300.1	CAAT-box	CCAAT	788	5	+	Arabidopsis thaliana	common cis-acting element in promoter and enhancer regions
TraesCS1B02G116300.1	CAAT-box	CAAT	789	4	+	Nicotiana glutinosa
TraesCS1B02G116300.1	CAAT-box	CAAT	867	4	-	Nicotiana glutinosa
TraesCS1B02G116300.1	CAAT-box	CAAAT	903	5	+	Pisum sativum	common cis-acting element in promoter and enhancer regions
TraesCS1B02G116300.1	CAAT-box	CAAT	906	4	-	Nicotiana glutinosa
TraesCS1B02G116300.1	CAAT-box	CCAAT	914	5	-	Arabidopsis thaliana	common cis-acting element in promoter and enhancer regions
TraesCS1B02G116300.1	CAAT-box	CAAT	1834	4	-	Nicotiana glutinosa
TraesCS1B02G116300.1	CAAT-box	CAAT	1862	4	+	Nicotiana glutinosa
TraesCS1B02G116300.1	CAAT-box	CAAT	1930	4	-	Nicotiana glutinosa
TraesCS1B02G116300.1	MYB-like sequence	TAACCA	1261	6	-	Arabidopsis thaliana
TraesCS1B02G116300.1	P-box	CCTTTTG	341	7	+	Oryza sativa	gibberellin-responsive element
TraesCS1B02G116300.1	AC-I	(T/C)C(T/C)(C/T)ACC(T/C)ACC	1907	8.5	+	Phaseolus vulgaris
TraesCS1B02G116300.1	Myb-binding site	CAACAG	924	6	-	Nicotiana tabacum
TraesCS1B02G116300.1	G-box	CACGTC	1047	6	+	Zea mays	cis-acting regulatory element involved in light responsiveness
TraesCS1B02G116300.1	G-box	CACGAC	1350	6	+	Zea mays	cis-acting regulatory element involved in light responsiveness
TraesCS1B02G116300.1	G-box	CACGTC	1980	6	-	Zea mays	cis-acting regulatory element involved in light responsiveness
TraesCS1B02G116300.1	LTR	CCGAAA	1118	6	-	Hordeum vulgare	cis-acting element involved in low-temperature responsiveness
TraesCS1B02G116300.1	AT~TATA-box	TATATA	1873	6	-	Arabidopsis thaliana
TraesCS1B02G116300.1	box S	AGCCACC	1641	7	-	Arabidopsis thaliana
TraesCS1B02G116300.1	TCA-element	TCAGAAGAGG	281	9	-	Brassica oleracea	cis-acting element involved in salicylic acid responsiveness
TraesCS1B02G116300.1	TCA-element	TCAGAAGAGG	602	9	-	Brassica oleracea	cis-acting element involved in salicylic acid responsiveness
TraesCS1B02G116300.1	TCCC-motif	TCTCCCT	37	7	+	Spinacia oleracea	part of a light responsive element
TraesCS1B02G116300.1	TCCC-motif	TCTCCCT	736	7	+	Spinacia oleracea	part of a light responsive element
TraesCS1B02G116300.1	TCCC-motif	TCTCCCT	1773	7	-	Spinacia oleracea	part of a light responsive element
TraesCS1B02G116300.1	G-Box	CACGTT	1724	6	-	Pisum sativum	cis-acting regulatory element involved in light responsiveness
TraesCS1B02G116300.1	DRE core	GCCGAC	1038	6	-	Arabidopsis thaliana
TraesCS1B02G116300.1	DRE core	GCCGAC	1961	6	+	Arabidopsis thaliana
TraesCS1B02G116300.1	ABRE	ACGTG	1047	5	-	Arabidopsis thaliana	cis-acting element involved in the abscisic acid responsiveness
TraesCS1B02G116300.1	ABRE	GCAACGTGTC	1722	9	+	Hordeum vulgare	cis-acting element involved in the abscisic acid responsiveness
TraesCS1B02G116300.1	ABRE	ACGTG	1725	5	+	Arabidopsis thaliana	cis-acting element involved in the abscisic acid responsiveness
TraesCS1B02G116300.1	ABRE	ACGTG	1981	5	+	Arabidopsis thaliana	cis-acting element involved in the abscisic acid responsiveness
TraesCS1B02G116300.1	WRE3	CCACCT	458	6	+	Pisum sativum
TraesCS1B02G116300.1	WRE3	CCACCT	1258	6	-	Pisum sativum
TraesCS1B02G116300.1	WRE3	CCACCT	1628	6	-	Pisum sativum
TraesCS1B02G116300.1	as-1	TGACG	1100	5	+	Arabidopsis thaliana
TraesCS1B02G116300.1	as-1	TGACG	1657	5	+	Arabidopsis thaliana
TraesCS1B02G116300.1	CCGTCC motif	CCGTCC	1087	6	+	Nicotiana tabacum
TraesCS1B02G116300.1	CCGTCC motif	CCGTCC	1301	6	-	Nicotiana tabacum
TraesCS1B02G116300.1	CCGTCC motif	CCGTCC	1391	6	+	Nicotiana tabacum
TraesCS1B02G116300.1	CGTCA-motif	CGTCA	1100	5	-	Hordeum vulgare	cis-acting regulatory element involved in the MeJA-responsiveness
TraesCS1B02G116300.1	CGTCA-motif	CGTCA	1657	5	-	Hordeum vulgare	cis-acting regulatory element involved in the MeJA-responsiveness
TraesCS1B02G116300.1	O2-site	GATGATGTGG	272	9	-	Zea mays	cis-acting regulatory element involved in zein metabolism regulation
TraesCS1B02G116300.1	TATA-box	TATATA	1873	6	-	Arabidopsis thaliana	core promoter element around -30 of transcription start
TraesCS1B02G116300.1	TATA-box	ATATAT	1874	6	-	Brassica napus	core promoter element around -30 of transcription start
TraesCS1B02G116300.1	TATA-box	TATA	1875	4	-	Arabidopsis thaliana	core promoter element around -30 of transcription start
TraesCS1B02G116300.1	Unnamed__2	CCCCGG	1486	6	-	Zea mays
TraesCS1B02G116300.1	DRE1	ACCGAGA	1760	7	+	Zea mays
TraesCS1B02G116300.1	DRE1	ACCGAGA	1953	7	-	Zea mays
TraesCS1B02G116300.1	TGACG-motif	TGACG	1100	5	+	Hordeum vulgare	cis-acting regulatory element involved in the MeJA-responsiveness
TraesCS1B02G116300.1	TGACG-motif	TGACG	1657	5	+	Hordeum vulgare	cis-acting regulatory element involved in the MeJA-responsiveness
TraesCS1B02G116300.1	TCA	TCATCTTCAT	859	9	+	Pisum sativum
TraesCS1B02G116300.1	TCA	TCATCTTCAT	982	9	+	Pisum sativum
TraesCS1B02G116300.1	STRE	AGGGG	325	5	-	Arabidopsis thaliana
TraesCS1B02G116300.1	STRE	AGGGG	1066	5	+	Arabidopsis thaliana
TraesCS1B02G116300.1	STRE	AGGGG	1298	5	+	Arabidopsis thaliana
TraesCS1B02G116300.1	TGA-element	AACGAC	252	6	-	Brassica oleracea	auxin-responsive element
TraesCS1B02G116300.1	TGA-element	AACGAC	1440	6	-	Brassica oleracea	auxin-responsive element
TraesCS1B02G116300.1	A-box	CCGTCC	1087	6	+	Petroselinum crispum	cis-acting regulatory element
TraesCS1B02G116300.1	A-box	CCGTCC	1301	6	-	Petroselinum crispum	cis-acting regulatory element
TraesCS1B02G116300.1	A-box	CCGTCC	1391	6	+	Petroselinum crispum	cis-acting regulatory element
TraesCS1B02G116300.1	CCGTCC-box	CCGTCC	1087	6	+	Petroselinum hortense
TraesCS1B02G116300.1	CCGTCC-box	CCGTCC	1301	6	-	Petroselinum hortense
TraesCS1B02G116300.1	CCGTCC-box	CCGTCC	1391	6	+	Petroselinum hortense
TraesCS1B02G116300.1	MYB	CAACAG	924	6	-	Arabidopsis thaliana
TraesCS1B02G116300.1	MYB	TAACCA	1261	6	-	Arabidopsis thaliana
TraesCS1B02G116300.1		motif_sequence	18	4	+	organism	short_function
TraesCS1B02G116300.1		motif_sequence	239	4	-	organism	short_function
TraesCS1B02G116300.1		motif_sequence	282	4	+	organism	short_function
TraesCS1B02G116300.1		motif_sequence	535	4	+	organism	short_function
TraesCS1B02G116300.1		motif_sequence	543	4	+	organism	short_function
TraesCS1B02G116300.1		motif_sequence	657	4	+	organism	short_function
TraesCS1B02G116300.1		motif_sequence	717	4	+	organism	short_function
TraesCS1B02G116300.1		motif_sequence	719	4	-	organism	short_function
TraesCS1B02G116300.1		motif_sequence	732	4	+	organism	short_function
TraesCS1B02G116300.1		motif_sequence	825	4	+	organism	short_function
TraesCS1B02G116300.1		motif_sequence	861	4	+	organism	short_function
TraesCS1B02G116300.1		motif_sequence	941	4	-	organism	short_function
TraesCS1B02G116300.1		motif_sequence	954	4	+	organism	short_function
TraesCS1B02G116300.1		motif_sequence	984	4	+	organism	short_function
TraesCS1B02G116300.1		motif_sequence	1105	4	+	organism	short_function
TraesCS1B02G116300.1		motif_sequence	1161	4	+	organism	short_function
TraesCS1B02G116300.1		motif_sequence	1305	4	-	organism	short_function
TraesCS1B02G116300.1		motif_sequence	1804	4	+	organism	short_function
TraesCS1B02G116300.1	Sp1	GGGCGG	1620	6	+	Oryza sativa	light responsive element
TraesCS1B02G116300.1	Sp1	GGGCGG	1637	6	+	Oryza sativa	light responsive element
TraesCS1B02G116300.1	Sp1	GGGCGG	1664	6	+	Oryza sativa	light responsive element
TraesCS1B02G116300.1	Unnamed__4	CTCC	38	4	+	Petroselinum hortense
TraesCS1B02G116300.1	Unnamed__4	CTCC	123	4	+	Petroselinum hortense
TraesCS1B02G116300.1	Unnamed__4	CTCC	144	4	+	Petroselinum hortense
TraesCS1B02G116300.1	Unnamed__4	CTCC	339	4	+	Petroselinum hortense
TraesCS1B02G116300.1	Unnamed__4	CTCC	354	4	+	Petroselinum hortense
TraesCS1B02G116300.1	Unnamed__4	CTCC	378	4	+	Petroselinum hortense
TraesCS1B02G116300.1	Unnamed__4	CTCC	453	4	+	Petroselinum hortense
TraesCS1B02G116300.1	Unnamed__4	CTCC	456	4	+	Petroselinum hortense
TraesCS1B02G116300.1	Unnamed__4	CTCC	537	4	+	Petroselinum hortense
TraesCS1B02G116300.1	Unnamed__4	CTCC	598	4	-	Petroselinum hortense
TraesCS1B02G116300.1	Unnamed__4	CTCC	618	4	+	Petroselinum hortense
TraesCS1B02G116300.1	Unnamed__4	CTCC	639	4	+	Petroselinum hortense
TraesCS1B02G116300.1	Unnamed__4	CTCC	737	4	+	Petroselinum hortense
TraesCS1B02G116300.1	Unnamed__4	CTCC	822	4	+	Petroselinum hortense
TraesCS1B02G116300.1	Unnamed__4	CTCC	843	4	+	Petroselinum hortense
TraesCS1B02G116300.1	Unnamed__4	CTCC	959	4	+	Petroselinum hortense
TraesCS1B02G116300.1	Unnamed__4	CTCC	1084	4	+	Petroselinum hortense
TraesCS1B02G116300.1	Unnamed__4	CTCC	1092	4	+	Petroselinum hortense
TraesCS1B02G116300.1	Unnamed__4	CTCC	1144	4	-	Petroselinum hortense
TraesCS1B02G116300.1	Unnamed__4	CTCC	1188	4	+	Petroselinum hortense
TraesCS1B02G116300.1	Unnamed__4	CTCC	1241	4	-	Petroselinum hortense
TraesCS1B02G116300.1	Unnamed__4	CTCC	1244	4	-	Petroselinum hortense
TraesCS1B02G116300.1	Unnamed__4	CTCC	1418	4	-	Petroselinum hortense
TraesCS1B02G116300.1	Unnamed__4	CTCC	1505	4	-	Petroselinum hortense
TraesCS1B02G116300.1	Unnamed__4	CTCC	1586	4	-	Petroselinum hortense
TraesCS1B02G116300.1	Unnamed__4	CTCC	1600	4	-	Petroselinum hortense
TraesCS1B02G116300.1	Unnamed__4	CTCC	1745	4	+	Petroselinum hortense
TraesCS1B02G116300.1	Unnamed__4	CTCC	1768	4	-	Petroselinum hortense
TraesCS1B02G116300.1	Unnamed__4	CTCC	1775	4	-	Petroselinum hortense
TraesCS1B02G116300.1	Unnamed__4	CTCC	1806	4	+	Petroselinum hortense
TraesCS1B02G116300.1	Unnamed__4	CTCC	1854	4	+	Petroselinum hortense
TraesCS1B02G116300.1	Unnamed__4	CTCC	1857	4	+	Petroselinum hortense
TraesCS1B02G116300.1	I-box	gGATAAGGTG	273	9	-	Zea mays	part of a light responsive element
TraesCS1B02G116300.1	I-box	AGATAAGG	539	8	-	Triticum aestivum	part of a light responsive element
TraesCS1B02G116300.1	ARE	AAACCA	149	6	-	Zea mays	cis-acting regulatory element essential for the anaerobic induction
TraesCS1B02G175400.1	ARE	AAACCA	161	6	+	Zea mays	cis-acting regulatory element essential for the anaerobic induction
TraesCS1B02G175400.1	I-box	gGATAAGGTG	405	9	-	Zea mays	part of a light responsive element
TraesCS1B02G175400.1	I-box	ccttatcct	407	9	+	Arabidopsis thaliana	part of a light responsive element
TraesCS1B02G175400.1	I-box	gGATAAGGTG	604	9	+	Zea mays	part of a light responsive element
TraesCS1B02G175400.1		motif_sequence	144	4	+	organism	short_function
TraesCS1B02G175400.1		motif_sequence	202	4	-	organism	short_function
TraesCS1B02G175400.1		motif_sequence	222	4	+	organism	short_function
TraesCS1B02G175400.1		motif_sequence	250	4	+	organism	short_function
TraesCS1B02G175400.1		motif_sequence	424	4	+	organism	short_function
TraesCS1B02G175400.1		motif_sequence	699	4	-	organism	short_function
TraesCS1B02G175400.1		motif_sequence	723	4	-	organism	short_function
TraesCS1B02G175400.1		motif_sequence	934	4	+	organism	short_function
TraesCS1B02G175400.1		motif_sequence	1060	4	-	organism	short_function
TraesCS1B02G175400.1		motif_sequence	1308	4	-	organism	short_function
TraesCS1B02G175400.1		motif_sequence	1430	4	-	organism	short_function
TraesCS1B02G175400.1		motif_sequence	1581	4	+	organism	short_function
TraesCS1B02G175400.1		motif_sequence	1742	4	-	organism	short_function
TraesCS1B02G175400.1		motif_sequence	1853	4	-	organism	short_function
TraesCS1B02G175400.1	Box 4	ATTAAT	476	6	+	Petroselinum crispum	part of a conserved DNA module involved in light responsiveness
TraesCS1B02G175400.1	Unnamed__4	CTCC	30	4	+	Petroselinum hortense
TraesCS1B02G175400.1	Unnamed__4	CTCC	275	4	-	Petroselinum hortense
TraesCS1B02G175400.1	Unnamed__4	CTCC	426	4	+	Petroselinum hortense
TraesCS1B02G175400.1	Unnamed__4	CTCC	778	4	-	Petroselinum hortense
TraesCS1B02G175400.1	Unnamed__4	CTCC	822	4	-	Petroselinum hortense
TraesCS1B02G175400.1	Unnamed__4	CTCC	859	4	+	Petroselinum hortense
TraesCS1B02G175400.1	Unnamed__4	CTCC	888	4	+	Petroselinum hortense
TraesCS1B02G175400.1	Unnamed__4	CTCC	915	4	+	Petroselinum hortense
TraesCS1B02G175400.1	Unnamed__4	CTCC	954	4	+	Petroselinum hortense
TraesCS1B02G175400.1	Unnamed__4	CTCC	1192	4	-	Petroselinum hortense
TraesCS1B02G175400.1	Unnamed__4	CTCC	1425	4	+	Petroselinum hortense
TraesCS1B02G175400.1	Unnamed__4	CTCC	1444	4	-	Petroselinum hortense
TraesCS1B02G175400.1	Unnamed__4	CTCC	1453	4	-	Petroselinum hortense
TraesCS1B02G175400.1	Unnamed__4	CTCC	1482	4	+	Petroselinum hortense
TraesCS1B02G175400.1	Unnamed__4	CTCC	1511	4	-	Petroselinum hortense
TraesCS1B02G175400.1	Unnamed__4	CTCC	1515	4	-	Petroselinum hortense
TraesCS1B02G175400.1	Unnamed__4	CTCC	1534	4	-	Petroselinum hortense
TraesCS1B02G175400.1	Unnamed__4	CTCC	1786	4	-	Petroselinum hortense
TraesCS1B02G175400.1	Unnamed__4	CTCC	1794	4	-	Petroselinum hortense
TraesCS1B02G175400.1	Unnamed__4	CTCC	1959	4	-	Petroselinum hortense
TraesCS1B02G175400.1	GARE-motif	TCTGTTG	1910	7	+	Brassica oleracea	gibberellin-responsive element
TraesCS1B02G175400.1	AuxRR-core	GGTCCAT	1173	7	-	Nicotiana tabacum	cis-acting regulatory element involved in auxin responsiveness
TraesCS1B02G175400.1	STRE	AGGGG	1712	5	-	Arabidopsis thaliana
TraesCS1B02G175400.1	MYC	CAATTG	710	6	+	Arabidopsis thaliana
TraesCS1B02G175400.1	MYC	CATTTG	817	6	-	Arabidopsis thaliana
TraesCS1B02G175400.1	MYC	CAATTG	862	6	+	Arabidopsis thaliana
TraesCS1B02G175400.1	MYC	CAATTG	1083	6	-	Arabidopsis thaliana
TraesCS1B02G175400.1	MYC	CATTTG	1457	6	+	Arabidopsis thaliana
TraesCS1B02G175400.1	MYB	TAACCA	64	6	+	Arabidopsis thaliana
TraesCS1B02G175400.1	MYB	TAACCA	77	6	-	Arabidopsis thaliana
TraesCS1B02G175400.1	MYB	CAACAG	134	6	+	Arabidopsis thaliana
TraesCS1B02G175400.1	MYB	CAACCA	149	6	+	Arabidopsis thaliana
TraesCS1B02G175400.1	MYB	TAACCA	177	6	-	Arabidopsis thaliana
TraesCS1B02G175400.1	MYB	CAACAG	356	6	+	Arabidopsis thaliana
TraesCS1B02G175400.1	MYB	CAACAG	686	6	-	Arabidopsis thaliana
TraesCS1B02G175400.1	MYB	CAACCA	690	6	-	Arabidopsis thaliana
TraesCS1B02G175400.1	MYB	CAACCA	830	6	-	Arabidopsis thaliana
TraesCS1B02G175400.1	MYB	TAACCA	907	6	-	Arabidopsis thaliana
TraesCS1B02G175400.1	MYB	CAACCA	974	6	-	Arabidopsis thaliana
TraesCS1B02G175400.1	MYB	CAACAG	1031	6	+	Arabidopsis thaliana
TraesCS1B02G175400.1	MYB	CAACAG	1911	6	-	Arabidopsis thaliana
TraesCS1B02G175400.1	MYB	CAACCA	1980	6	+	Arabidopsis thaliana
TraesCS1B02G175400.1	MYB	CAACCA	1994	6	-	Arabidopsis thaliana
TraesCS1B02G175400.1	GATA-motif	AAGGATAAGG	407	9	-	Solanum tuberosum	part of a light responsive element
TraesCS1B02G175400.1	MBS	CAACTG	44	6	-	Arabidopsis thaliana	MYB binding site involved in drought-inducibility
TraesCS1B02G175400.1	MBS	CAACTG	137	6	-	Arabidopsis thaliana	MYB binding site involved in drought-inducibility
TraesCS1B02G175400.1	MBS	CAACTG	505	6	+	Arabidopsis thaliana	MYB binding site involved in drought-inducibility
TraesCS1B02G175400.1	MBS	CAACTG	939	6	+	Arabidopsis thaliana	MYB binding site involved in drought-inducibility
TraesCS1B02G175400.1	TATA-box	TATAA	100	5	-	Arabidopsis thaliana	core promoter element around -30 of transcription start
TraesCS1B02G175400.1	TATA-box	TATA	101	4	+	Arabidopsis thaliana	core promoter element around -30 of transcription start
TraesCS1B02G175400.1	TATA-box	TATA	197	4	+	Arabidopsis thaliana	core promoter element around -30 of transcription start
TraesCS1B02G175400.1	TATA-box	TATACA	612	6	-	Helianthus annuus	core promoter element around -30 of transcription start
TraesCS1B02G175400.1	TATA-box	TATA	614	4	+	Arabidopsis thaliana	core promoter element around -30 of transcription start
TraesCS1B02G175400.1	TATA-box	TATAA	910	5	-	Arabidopsis thaliana	core promoter element around -30 of transcription start
TraesCS1B02G175400.1	TATA-box	TATA	911	4	+	Arabidopsis thaliana	core promoter element around -30 of transcription start
TraesCS1B02G175400.1	TATA-box	TATA	1333	4	-	Arabidopsis thaliana	core promoter element around -30 of transcription start
TraesCS1B02G175400.1	TATA-box	TATA	1351	4	-	Arabidopsis thaliana	core promoter element around -30 of transcription start
TraesCS1B02G175400.1	TATC-box	TATCCCA	452	7	-	Oryza sativa	cis-acting element involved in gibberellin-responsiveness
TraesCS1B02G175400.1	W box	TTGACC	1493	6	-	Arabidopsis thaliana
TraesCS1B02G175400.1	W box	TTGACC	1657	6	-	Arabidopsis thaliana
TraesCS1B02G175400.1	GT1-motif	GGTTAAT	178	7	+	Avena sativa	light responsive element
TraesCS1B02G175400.1	CCAAT-box	CAACGG	1566	6	+	Hordeum vulgare	MYBHv1 binding site
TraesCS1B02G175400.1	ABRE	GCCGCGTGGC	1551	9	-	Oryza sativa	cis-acting element involved in the abscisic acid responsiveness
TraesCS1B02G175400.1	WRE3	CCACCT	164	6	+	Pisum sativum
TraesCS1B02G175400.1	WRE3	CCACCT	585	6	-	Pisum sativum
TraesCS1B02G175400.1	WRE3	CCACCT	1673	6	-	Pisum sativum
TraesCS1B02G175400.1	MYB recognition site	CCGTTG	1566	6	-	Arabidopsis thaliana
TraesCS1B02G175400.1	Myb-binding site	CAACAG	134	6	+	Nicotiana tabacum
TraesCS1B02G175400.1	Myb-binding site	CAACAG	356	6	+	Nicotiana tabacum
TraesCS1B02G175400.1	Myb-binding site	CAACAG	686	6	-	Nicotiana tabacum
TraesCS1B02G175400.1	Myb-binding site	CAACAG	1031	6	+	Nicotiana tabacum
TraesCS1B02G175400.1	Myb-binding site	CAACAG	1911	6	-	Nicotiana tabacum
TraesCS1B02G175400.1	box S	AGCCACC	586	7	-	Arabidopsis thaliana
TraesCS1B02G175400.1	TCA-element	CCATCTTTTT	741	9	-	Nicotiana tabacum	cis-acting element involved in salicylic acid responsiveness
TraesCS1B02G175400.1	CAT-box	GCCACT	949	6	-	Arabidopsis thaliana	cis-acting regulatory element related to meristem expression
TraesCS1B02G175400.1	Myb	CAACTG	44	6	-	Arabidopsis thaliana
TraesCS1B02G175400.1	Myb	TAACTG	97	6	-	Arabidopsis thaliana
TraesCS1B02G175400.1	Myb	CAACTG	137	6	-	Arabidopsis thaliana
TraesCS1B02G175400.1	Myb	CAACTG	505	6	+	Arabidopsis thaliana
TraesCS1B02G175400.1	Myb	CAACTG	939	6	+	Arabidopsis thaliana
TraesCS1B02G175400.1	Myb	TAACTG	993	6	-	Arabidopsis thaliana
TraesCS1B02G175400.1	Myb	TAACTG	1124	6	-	Arabidopsis thaliana
TraesCS1B02G175400.1	MYB-like sequence	TAACCA	64	6	+	Arabidopsis thaliana
TraesCS1B02G175400.1	MYB-like sequence	TAACCA	77	6	-	Arabidopsis thaliana
TraesCS1B02G175400.1	MYB-like sequence	TAACCA	177	6	-	Arabidopsis thaliana
TraesCS1B02G175400.1	MYB-like sequence	TAACCA	907	6	-	Arabidopsis thaliana
TraesCS1B02G175400.1	CAAT-box	CAAT	89	4	-	Nicotiana glutinosa
TraesCS1B02G175400.1	CAAT-box	CAAT	126	4	+	Nicotiana glutinosa
TraesCS1B02G175400.1	CAAT-box	CAAAT	209	5	-	Pisum sativum	common cis-acting element in promoter and enhancer regions
TraesCS1B02G175400.1	CAAT-box	CAAT	365	4	+	Nicotiana glutinosa
TraesCS1B02G175400.1	CAAT-box	CCAAT	434	5	+	Arabidopsis thaliana	common cis-acting element in promoter and enhancer regions
TraesCS1B02G175400.1	CAAT-box	CAAT	435	4	+	Nicotiana glutinosa
TraesCS1B02G175400.1	CAAT-box	CCAAT	490	5	+	Arabidopsis thaliana	common cis-acting element in promoter and enhancer regions
TraesCS1B02G175400.1	CAAT-box	CAAT	491	4	+	Nicotiana glutinosa
TraesCS1B02G175400.1	CAAT-box	CAAT	524	4	-	Nicotiana glutinosa
TraesCS1B02G175400.1	CAAT-box	CAAT	574	4	+	Nicotiana glutinosa
TraesCS1B02G175400.1	CAAT-box	CAAT	710	4	+	Nicotiana glutinosa
TraesCS1B02G175400.1	CAAT-box	CAAT	712	4	-	Nicotiana glutinosa
TraesCS1B02G175400.1	CAAT-box	CAAAT	729	5	+	Pisum sativum	common cis-acting element in promoter and enhancer regions
TraesCS1B02G175400.1	CAAT-box	CAAAT	817	5	+	Pisum sativum	common cis-acting element in promoter and enhancer regions
TraesCS1B02G175400.1	CAAT-box	CCAAT	861	5	+	Arabidopsis thaliana	common cis-acting element in promoter and enhancer regions
TraesCS1B02G175400.1	CAAT-box	CAAT	862	4	+	Nicotiana glutinosa
TraesCS1B02G175400.1	CAAT-box	CCAAT	864	5	-	Arabidopsis thaliana	common cis-acting element in promoter and enhancer regions
TraesCS1B02G175400.1	CAAT-box	CCAAT	958	5	-	Arabidopsis thaliana	common cis-acting element in promoter and enhancer regions
TraesCS1B02G175400.1	CAAT-box	CAAT	980	4	+	Nicotiana glutinosa
TraesCS1B02G175400.1	CAAT-box	CAAT	1083	4	+	Nicotiana glutinosa
TraesCS1B02G175400.1	CAAT-box	CCAAT	1085	5	-	Arabidopsis thaliana	common cis-acting element in promoter and enhancer regions
TraesCS1B02G175400.1	CAAT-box	CAAT	1132	4	-	Nicotiana glutinosa
TraesCS1B02G175400.1	CAAT-box	CAAAT	1146	5	+	Pisum sativum	common cis-acting element in promoter and enhancer regions
TraesCS1B02G175400.1	CAAT-box	CCAAT	1199	5	-	Arabidopsis thaliana	common cis-acting element in promoter and enhancer regions
TraesCS1B02G175400.1	CAAT-box	CAAT	1312	4	-	Nicotiana glutinosa
TraesCS1B02G175400.1	CAAT-box	CAAT	1391	4	-	Nicotiana glutinosa
TraesCS1B02G175400.1	CAAT-box	CCAAT	1410	5	-	Arabidopsis thaliana	common cis-acting element in promoter and enhancer regions
TraesCS1B02G175400.1	CAAT-box	CAAAT	1449	5	-	Pisum sativum	common cis-acting element in promoter and enhancer regions
TraesCS1B02G175400.1	CAAT-box	CAAAT	1458	5	-	Pisum sativum	common cis-acting element in promoter and enhancer regions
TraesCS1B02G175400.1	CAAT-box	CCAAT	1692	5	-	Arabidopsis thaliana	common cis-acting element in promoter and enhancer regions
TraesCS1B02G175400.1	CAAT-box	CAAAT	1705	5	+	Pisum sativum	common cis-acting element in promoter and enhancer regions
TraesCS1B02G175400.1	CAAT-box	CAAT	1764	4	-	Nicotiana glutinosa
TraesCS1B02G175400.1	CAAT-box	CCAAT	1823	5	+	Arabidopsis thaliana	common cis-acting element in promoter and enhancer regions
TraesCS1B02G175400.1	CAAT-box	CAAT	1824	4	+	Nicotiana glutinosa
TraesCS1B02G175400.1	CAAT-box	CAAT	1933	4	-	Nicotiana glutinosa
TraesCS1B02G175400.1	CAAT-box	CAAT	1988	4	-	Nicotiana glutinosa
TraesCS1B02G175400.1	Unnamed__1	CGTGG	1631	5	+	Zea mays
TraesCS1B02G175400.1	Unnamed__1	CGTGG	1847	5	-	Zea mays
TraesCS1B02G175400.1	P-box	CCTTTTG	581	7	-	Oryza sativa	gibberellin-responsive element
TraesCS1B02G175400.1	P-box	CCTTTTG	890	7	+	Oryza sativa	gibberellin-responsive element
TraesCS1B02G200200.1	G-box	CACGAC	1375	6	-	Zea mays	cis-acting regulatory element involved in light responsiveness
TraesCS1B02G200200.1	G-box	CACGTC	1536	6	-	Zea mays	cis-acting regulatory element involved in light responsiveness
TraesCS1B02G200200.1	Myb-binding site	CAACAG	1137	6	+	Nicotiana tabacum
TraesCS1B02G200200.1	GTGGC-motif	CATCGTGTGGC	1697	10	-	Arabidopsis thaliana	part of a light responsive element
TraesCS1B02G200200.1	Unnamed__1	CGTGG	273	5	+	Zea mays
TraesCS1B02G200200.1	Unnamed__1	CGTGG	331	5	-	Zea mays
TraesCS1B02G200200.1	Unnamed__1	CGTGG	1377	5	+	Zea mays
TraesCS1B02G200200.1	Unnamed__1	CGTGG	1483	5	+	Zea mays
TraesCS1B02G200200.1	CAAT-box	CAAT	264	4	+	Nicotiana glutinosa
TraesCS1B02G200200.1	CAAT-box	CAAAT	355	5	+	Pisum sativum	common cis-acting element in promoter and enhancer regions
TraesCS1B02G200200.1	CAAT-box	CAAT	445	4	+	Nicotiana glutinosa
TraesCS1B02G200200.1	CAAT-box	CAAAT	453	5	+	Pisum sativum	common cis-acting element in promoter and enhancer regions
TraesCS1B02G200200.1	CAAT-box	CAAT	649	4	+	Nicotiana glutinosa
TraesCS1B02G200200.1	CAAT-box	CAAT	657	4	+	Nicotiana glutinosa
TraesCS1B02G200200.1	CAAT-box	CCAAT	696	5	+	Arabidopsis thaliana	common cis-acting element in promoter and enhancer regions
TraesCS1B02G200200.1	CAAT-box	CAAT	697	4	+	Nicotiana glutinosa
TraesCS1B02G200200.1	CAAT-box	CCAAT	706	5	+	Arabidopsis thaliana	common cis-acting element in promoter and enhancer regions
TraesCS1B02G200200.1	CAAT-box	CAAT	707	4	+	Nicotiana glutinosa
TraesCS1B02G200200.1	CAAT-box	CAAT	711	4	-	Nicotiana glutinosa
TraesCS1B02G200200.1	CAAT-box	CCAAT	729	5	+	Arabidopsis thaliana	common cis-acting element in promoter and enhancer regions
TraesCS1B02G200200.1	CAAT-box	CAAT	730	4	+	Nicotiana glutinosa
TraesCS1B02G200200.1	CAAT-box	CAAT	974	4	+	Nicotiana glutinosa
TraesCS1B02G200200.1	CAAT-box	CAAAT	1005	5	-	Pisum sativum	common cis-acting element in promoter and enhancer regions
TraesCS1B02G200200.1	CAAT-box	CAAT	1056	4	-	Nicotiana glutinosa
TraesCS1B02G200200.1	CAAT-box	CAAAT	1187	5	-	Pisum sativum	common cis-acting element in promoter and enhancer regions
TraesCS1B02G200200.1	CAAT-box	CAAT	1229	4	+	Nicotiana glutinosa
TraesCS1B02G200200.1	CAAT-box	CAAAT	1246	5	+	Pisum sativum	common cis-acting element in promoter and enhancer regions
TraesCS1B02G200200.1	CAAT-box	CAAAT	1578	5	+	Pisum sativum	common cis-acting element in promoter and enhancer regions
TraesCS1B02G200200.1	CAAT-box	CAAT	1679	4	+	Nicotiana glutinosa
TraesCS1B02G200200.1	CAAT-box	CAAT	1705	4	-	Nicotiana glutinosa
TraesCS1B02G200200.1	CAAT-box	CAAT	1803	4	+	Nicotiana glutinosa
TraesCS1B02G200200.1	P-box	CCTTTTG	1017	7	+	Oryza sativa	gibberellin-responsive element
TraesCS1B02G200200.1	CGTCA-motif	CGTCA	921	5	+	Hordeum vulgare	cis-acting regulatory element involved in the MeJA-responsiveness
TraesCS1B02G200200.1	CGTCA-motif	CGTCA	929	5	+	Hordeum vulgare	cis-acting regulatory element involved in the MeJA-responsiveness
TraesCS1B02G200200.1	CGTCA-motif	CGTCA	1452	5	-	Hordeum vulgare	cis-acting regulatory element involved in the MeJA-responsiveness
TraesCS1B02G200200.1	CCAAT-box	CAACGG	1287	6	+	Hordeum vulgare	MYBHv1 binding site
TraesCS1B02G200200.1	CCAAT-box	CAACGG	1314	6	-	Hordeum vulgare	MYBHv1 binding site
TraesCS1B02G200200.1	GC-motif	CCCCCG	1898	6	+	Zea mays	enhancer-like element involved in anoxic specific inducibility
TraesCS1B02G200200.1	HD-Zip 3	GTAAT(G/C)ATTAC	1059	9.5	-	Arabidopsis thaliana	protein binding site
TraesCS1B02G200200.1	as-1	TGACG	921	5	-	Arabidopsis thaliana
TraesCS1B02G200200.1	as-1	TGACG	929	5	-	Arabidopsis thaliana
TraesCS1B02G200200.1	as-1	TGACG	1452	5	+	Arabidopsis thaliana
TraesCS1B02G200200.1	MYB recognition site	CCGTTG	1287	6	-	Arabidopsis thaliana
TraesCS1B02G200200.1	MYB recognition site	CCGTTG	1314	6	+	Arabidopsis thaliana
TraesCS1B02G200200.1	ABRE	ACGTG	1537	5	+	Arabidopsis thaliana	cis-acting element involved in the abscisic acid responsiveness
TraesCS1B02G200200.1	DRE core	GCCGAC	1414	6	-	Arabidopsis thaliana
TraesCS1B02G200200.1	DRE core	GCCGAC	1960	6	-	Arabidopsis thaliana
TraesCS1B02G200200.1	TCCC-motif	TCTCCCT	1840	7	+	Spinacia oleracea	part of a light responsive element
TraesCS1B02G200200.1	MYC	CATGTG	1216	6	-	Arabidopsis thaliana
TraesCS1B02G200200.1	MYB	CAACCA	693	6	+	Arabidopsis thaliana
TraesCS1B02G200200.1	MYB	CAACCA	1008	6	-	Arabidopsis thaliana
TraesCS1B02G200200.1	MYB	CAACAG	1137	6	+	Arabidopsis thaliana
TraesCS1B02G200200.1	GATA-motif	AAGATAAGATT	1733	10	+	Arabidopsis thaliana	part of a light responsive element
TraesCS1B02G200200.1	STRE	AGGGG	74	5	+	Arabidopsis thaliana
TraesCS1B02G200200.1	STRE	AGGGG	100	5	-	Arabidopsis thaliana
TraesCS1B02G200200.1	STRE	AGGGG	1108	5	+	Arabidopsis thaliana
TraesCS1B02G200200.1	STRE	AGGGG	1342	5	+	Arabidopsis thaliana
TraesCS1B02G200200.1	STRE	AGGGG	1631	5	+	Arabidopsis thaliana
TraesCS1B02G200200.1	STRE	AGGGG	1818	5	-	Arabidopsis thaliana
TraesCS1B02G200200.1	STRE	AGGGG	1952	5	-	Arabidopsis thaliana
TraesCS1B02G200200.1	TCT-motif	TCTTAC	1101	6	+	Arabidopsis thaliana	part of a light responsive element
TraesCS1B02G200200.1	TCT-motif	TCTTAC	1968	6	+	Arabidopsis thaliana	part of a light responsive element
TraesCS1B02G200200.1	TCA	TCATCTTCAT	1617	9	-	Pisum sativum
TraesCS1B02G200200.1	CARE	CAACTCAC	1915	8	-	Oryza sativa
TraesCS1B02G200200.1	W box	TTGACC	261	6	-	Arabidopsis thaliana
TraesCS1B02G200200.1	W box	TTGACC	1853	6	-	Arabidopsis thaliana
TraesCS1B02G200200.1	TGACG-motif	TGACG	921	5	-	Hordeum vulgare	cis-acting regulatory element involved in the MeJA-responsiveness
TraesCS1B02G200200.1	TGACG-motif	TGACG	929	5	-	Hordeum vulgare	cis-acting regulatory element involved in the MeJA-responsiveness
TraesCS1B02G200200.1	TGACG-motif	TGACG	1452	5	+	Hordeum vulgare	cis-acting regulatory element involved in the MeJA-responsiveness
TraesCS1B02G200200.1	Unnamed__2	AACCTAACCT	1045	9	+	Petroselinum hortense
TraesCS1B02G200200.1	Unnamed__2	CCCCGG	1765	6	+	Zea mays
TraesCS1B02G200200.1	TATA-box	TATA	41	4	+	Arabidopsis thaliana	core promoter element around -30 of transcription start
TraesCS1B02G200200.1	TATA-box	TATA	147	4	+	Arabidopsis thaliana	core promoter element around -30 of transcription start
TraesCS1B02G200200.1	TATA-box	ATTATA	376	6	+	Brassica napus	core promoter element around -30 of transcription start
TraesCS1B02G200200.1	TATA-box	TATAA	377	5	-	Arabidopsis thaliana	core promoter element around -30 of transcription start
TraesCS1B02G200200.1	TATA-box	TATA	378	4	+	Arabidopsis thaliana	core promoter element around -30 of transcription start
TraesCS1B02G200200.1	TATA-box	TATTTAAA	383	8	+	Arabidopsis thaliana	core promoter element around -30 of transcription start
TraesCS1B02G200200.1	TATA-box	TATA	493	4	+	Arabidopsis thaliana	core promoter element around -30 of transcription start
TraesCS1B02G200200.1	TATA-box	TATA	515	4	+	Arabidopsis thaliana	core promoter element around -30 of transcription start
TraesCS1B02G200200.1	TATA-box	TACAAAA	993	7	-	Oryza sativa	core promoter element around -30 of transcription start
TraesCS1B02G200200.1	TATA-box	TATACA	996	6	-	Helianthus annuus	core promoter element around -30 of transcription start
TraesCS1B02G200200.1	TATA-box	TATA	998	4	+	Arabidopsis thaliana	core promoter element around -30 of transcription start
TraesCS1B02G200200.1	TATA-box	TACAAAA	1019	7	-	Oryza sativa	core promoter element around -30 of transcription start
TraesCS1B02G200200.1	TATA-box	TATA	1180	4	-	Arabidopsis thaliana	core promoter element around -30 of transcription start
TraesCS1B02G200200.1	TATA-box	TATA	1712	4	-	Arabidopsis thaliana	core promoter element around -30 of transcription start
TraesCS1B02G200200.1	TATA-box	TACAAAA	1720	7	-	Oryza sativa	core promoter element around -30 of transcription start
TraesCS1B02G200200.1	ARE	AAACCA	842	6	+	Zea mays	cis-acting regulatory element essential for the anaerobic induction
TraesCS1B02G200200.1	I-box	AAGATAAGGCT	1733	10	+	Gossypium hirsutum	part of a light responsive element
TraesCS1B02G200200.1	Unnamed__4	CTCC	184	4	-	Petroselinum hortense
TraesCS1B02G200200.1	Unnamed__4	CTCC	208	4	+	Petroselinum hortense
TraesCS1B02G200200.1	Unnamed__4	CTCC	255	4	+	Petroselinum hortense
TraesCS1B02G200200.1	Unnamed__4	CTCC	310	4	+	Petroselinum hortense
TraesCS1B02G200200.1	Unnamed__4	CTCC	325	4	+	Petroselinum hortense
TraesCS1B02G200200.1	Unnamed__4	CTCC	328	4	+	Petroselinum hortense
TraesCS1B02G200200.1	Unnamed__4	CTCC	912	4	-	Petroselinum hortense
TraesCS1B02G200200.1	Unnamed__4	CTCC	1013	4	-	Petroselinum hortense
TraesCS1B02G200200.1	Unnamed__4	CTCC	1167	4	-	Petroselinum hortense
TraesCS1B02G200200.1	Unnamed__4	CTCC	1191	4	-	Petroselinum hortense
TraesCS1B02G200200.1	Unnamed__4	CTCC	1293	4	-	Petroselinum hortense
TraesCS1B02G200200.1	Unnamed__4	CTCC	1327	4	+	Petroselinum hortense
TraesCS1B02G200200.1	Unnamed__4	CTCC	1333	4	-	Petroselinum hortense
TraesCS1B02G200200.1	Unnamed__4	CTCC	1340	4	-	Petroselinum hortense
TraesCS1B02G200200.1	Unnamed__4	CTCC	1512	4	+	Petroselinum hortense
TraesCS1B02G200200.1	Unnamed__4	CTCC	1634	4	-	Petroselinum hortense
TraesCS1B02G200200.1	Unnamed__4	CTCC	1813	4	+	Petroselinum hortense
TraesCS1B02G200200.1	Unnamed__4	CTCC	1816	4	+	Petroselinum hortense
TraesCS1B02G200200.1	Unnamed__4	CTCC	1841	4	+	Petroselinum hortense
TraesCS1B02G200200.1	Unnamed__4	CTCC	1845	4	+	Petroselinum hortense
TraesCS1B02G200200.1	Sp1	GGGCGG	1527	6	+	Oryza sativa	light responsive element
TraesCS1B02G200200.1	Sp1	GGGCGG	1762	6	-	Oryza sativa	light responsive element
TraesCS1B02G200200.1	Sp1	GGGCGG	1901	6	-	Oryza sativa	light responsive element
TraesCS1B02G200200.1		motif_sequence	613	4	-	organism	short_function
TraesCS1B02G200200.1		motif_sequence	907	4	-	organism	short_function
TraesCS1B02G200200.1		motif_sequence	912	4	-	organism	short_function
TraesCS1B02G200200.1		motif_sequence	941	4	-	organism	short_function
TraesCS1B02G200200.1		motif_sequence	1162	4	-	organism	short_function
TraesCS1B02G200200.1		motif_sequence	1333	4	-	organism	short_function
TraesCS1B02G200200.1		motif_sequence	1387	4	-	organism	short_function
TraesCS1B02G200200.1		motif_sequence	1510	4	+	organism	short_function
TraesCS1B02G200200.1		motif_sequence	1551	4	+	organism	short_function
TraesCS1B02G200200.1		motif_sequence	1593	4	-	organism	short_function
TraesCS1B02G200200.1		motif_sequence	1611	4	-	organism	short_function
TraesCS1B02G200200.1		motif_sequence	1693	4	+	organism	short_function
TraesCS1B02G200200.1		motif_sequence	1823	4	+	organism	short_function
TraesCS1B02G200200.1		motif_sequence	1839	4	+	organism	short_function
TraesCS1B02G200200.1	MRE	AACCTAA	669	7	-	Petroselinum crispum	MYB binding site involved in light responsiveness
TraesCS1B02G237300.1	G-box	CACGTC	337	6	+	Zea mays	cis-acting regulatory element involved in light responsiveness
TraesCS1B02G237300.1	G-box	CACGTC	345	6	+	Zea mays	cis-acting regulatory element involved in light responsiveness
TraesCS1B02G237300.1	Unnamed__16	GCTGCCCGTC	590	9	+	Zea mays
TraesCS1B02G237300.1	TCA-element	CCATCTTTTT	1462	9	+	Nicotiana tabacum	cis-acting element involved in salicylic acid responsiveness
TraesCS1B02G237300.1	box S	AGCCACC	899	7	-	Arabidopsis thaliana
TraesCS1B02G237300.1	Myb-binding site	CAACAG	648	6	-	Nicotiana tabacum
TraesCS1B02G237300.1	Unnamed__1	CGTGG	617	5	+	Zea mays
TraesCS1B02G237300.1	Unnamed__1	CGTGG	1018	5	+	Zea mays
TraesCS1B02G237300.1	Unnamed__1	CGTGG	1532	5	+	Zea mays
TraesCS1B02G237300.1	Unnamed__1	CGTGG	1608	5	-	Zea mays
TraesCS1B02G237300.1	Unnamed__1	CGTGG	1626	5	-	Zea mays
TraesCS1B02G237300.1	CAAT-box	CAAAT	30	5	+	Pisum sativum	common cis-acting element in promoter and enhancer regions
TraesCS1B02G237300.1	CAAT-box	CAAT	141	4	-	Nicotiana glutinosa
TraesCS1B02G237300.1	CAAT-box	CAAT	199	4	+	Nicotiana glutinosa
TraesCS1B02G237300.1	CAAT-box	CAAT	218	4	+	Nicotiana glutinosa
TraesCS1B02G237300.1	CAAT-box	CAAAT	228	5	-	Pisum sativum	common cis-acting element in promoter and enhancer regions
TraesCS1B02G237300.1	CAAT-box	CAAT	683	4	+	Nicotiana glutinosa
TraesCS1B02G237300.1	CAAT-box	CAAT	736	4	-	Nicotiana glutinosa
TraesCS1B02G237300.1	CAAT-box	CCAAT	788	5	-	Arabidopsis thaliana	common cis-acting element in promoter and enhancer regions
TraesCS1B02G237300.1	CAAT-box	CCAAT	808	5	-	Arabidopsis thaliana	common cis-acting element in promoter and enhancer regions
TraesCS1B02G237300.1	CAAT-box	CCAAT	873	5	-	Arabidopsis thaliana	common cis-acting element in promoter and enhancer regions
TraesCS1B02G237300.1	CAAT-box	CAAAT	1403	5	-	Pisum sativum	common cis-acting element in promoter and enhancer regions
TraesCS1B02G237300.1	CAAT-box	CAAT	1430	4	+	Nicotiana glutinosa
TraesCS1B02G237300.1	CAAT-box	CAAAT	1432	5	-	Pisum sativum	common cis-acting element in promoter and enhancer regions
TraesCS1B02G237300.1	Myb	TAACTG	722	6	-	Arabidopsis thaliana
TraesCS1B02G237300.1	Myb	CAACTG	1002	6	-	Arabidopsis thaliana
TraesCS1B02G237300.1	Myb	CAACTG	1954	6	-	Arabidopsis thaliana
TraesCS1B02G237300.1	telo-box	AAACCCTAACCCTAA	1801	15	+	Nicotiana tabacum
TraesCS1B02G237300.1	CAT-box	GCCACT	931	6	-	Arabidopsis thaliana	cis-acting regulatory element related to meristem expression
TraesCS1B02G237300.1	CAT-box	GCCACT	1479	6	-	Arabidopsis thaliana	cis-acting regulatory element related to meristem expression
TraesCS1B02G237300.1	CAT-box	GCCACT	1681	6	+	Arabidopsis thaliana	cis-acting regulatory element related to meristem expression
TraesCS1B02G237300.1	GC-motif	CCCCCG	1737	6	+	Zea mays	enhancer-like element involved in anoxic specific inducibility
TraesCS1B02G237300.1	CCAAT-box	CAACGG	1587	6	+	Hordeum vulgare	MYBHv1 binding site
TraesCS1B02G237300.1	CGTCA-motif	CGTCA	162	5	+	Hordeum vulgare	cis-acting regulatory element involved in the MeJA-responsiveness
TraesCS1B02G237300.1	CGTCA-motif	CGTCA	654	5	-	Hordeum vulgare	cis-acting regulatory element involved in the MeJA-responsiveness
TraesCS1B02G237300.1	CGTCA-motif	CGTCA	719	5	+	Hordeum vulgare	cis-acting regulatory element involved in the MeJA-responsiveness
TraesCS1B02G237300.1	as-1	TGACG	162	5	-	Arabidopsis thaliana
TraesCS1B02G237300.1	as-1	TGACG	654	5	+	Arabidopsis thaliana
TraesCS1B02G237300.1	as-1	TGACG	719	5	-	Arabidopsis thaliana
TraesCS1B02G237300.1	CCGTCC motif	CCGTCC	1874	6	+	Nicotiana tabacum
TraesCS1B02G237300.1	ABRE	ACGTG	337	5	-	Arabidopsis thaliana	cis-acting element involved in the abscisic acid responsiveness
TraesCS1B02G237300.1	ABRE	ACGTG	345	5	-	Arabidopsis thaliana	cis-acting element involved in the abscisic acid responsiveness
TraesCS1B02G237300.1	MYB recognition site	CCGTTG	1587	6	-	Arabidopsis thaliana
TraesCS1B02G237300.1	WRE3	CCACCT	114	6	-	Pisum sativum
TraesCS1B02G237300.1	WRE3	CCACCT	1411	6	-	Pisum sativum
TraesCS1B02G237300.1	WRE3	CCACCT	1462	6	+	Pisum sativum
TraesCS1B02G237300.1	TCCC-motif	TCTCCCT	664	7	+	Spinacia oleracea	part of a light responsive element
TraesCS1B02G237300.1	DRE core	GCCGAC	75	6	-	Arabidopsis thaliana
TraesCS1B02G237300.1	DRE core	GCCGAC	392	6	+	Arabidopsis thaliana
TraesCS1B02G237300.1	MSA-like	(T/C)C(T/C)AACGG(T/C)(T/C)A	1585	8.5	+	Catharanthus roseus	cis-acting element involved in cell cycle regulation
TraesCS1B02G237300.1	MYB	CAACAG	648	6	-	Arabidopsis thaliana
TraesCS1B02G237300.1	MYB	CAACCA	1990	6	-	Arabidopsis thaliana
TraesCS1B02G237300.1	CCGTCC-box	CCGTCC	1874	6	+	Petroselinum hortense
TraesCS1B02G237300.1	MYC	CATGTG	89	6	-	Arabidopsis thaliana
TraesCS1B02G237300.1	MYC	CATGTG	1497	6	-	Arabidopsis thaliana
TraesCS1B02G237300.1	MYC	CATGTG	1499	6	+	Arabidopsis thaliana
TraesCS1B02G237300.1	A-box	CCGTCC	1874	6	+	Petroselinum crispum	cis-acting regulatory element
TraesCS1B02G237300.1	STRE	AGGGG	522	5	-	Arabidopsis thaliana
TraesCS1B02G237300.1	STRE	AGGGG	1760	5	-	Arabidopsis thaliana
TraesCS1B02G237300.1	STRE	AGGGG	1787	5	-	Arabidopsis thaliana
TraesCS1B02G237300.1	STRE	AGGGG	1851	5	-	Arabidopsis thaliana
TraesCS1B02G237300.1	TGACG-motif	TGACG	162	5	-	Hordeum vulgare	cis-acting regulatory element involved in the MeJA-responsiveness
TraesCS1B02G237300.1	TGACG-motif	TGACG	654	5	+	Hordeum vulgare	cis-acting regulatory element involved in the MeJA-responsiveness
TraesCS1B02G237300.1	TGACG-motif	TGACG	719	5	-	Hordeum vulgare	cis-acting regulatory element involved in the MeJA-responsiveness
TraesCS1B02G237300.1	Unnamed__2	CCCCGG	1920	6	-	Zea mays
TraesCS1B02G237300.1	TATA-box	TATAA	725	5	-	Arabidopsis thaliana	core promoter element around -30 of transcription start
TraesCS1B02G237300.1	TATA-box	TATA	726	4	+	Arabidopsis thaliana	core promoter element around -30 of transcription start
TraesCS1B02G237300.1	MBS	CAACTG	1002	6	-	Arabidopsis thaliana	MYB binding site involved in drought-inducibility
TraesCS1B02G237300.1	MBS	CAACTG	1954	6	-	Arabidopsis thaliana	MYB binding site involved in drought-inducibility
TraesCS1B02G237300.1	TC-rich repeats	ATTCTCTAAC	1971	9	+	Nicotiana tabacum	cis-acting element involved in defense and stress responsiveness
TraesCS1B02G237300.1	I-box	AGATAAGG	474	8	-	Triticum aestivum	part of a light responsive element
TraesCS1B02G237300.1	I-box	gGATAAGGTG	893	9	+	Zea mays	part of a light responsive element
TraesCS1B02G237300.1	I-box	cGATAAGGCG	1348	9	-	Zea mays	part of a light responsive element
TraesCS1B02G237300.1		motif_sequence	107	4	-	organism	short_function
TraesCS1B02G237300.1		motif_sequence	291	4	-	organism	short_function
TraesCS1B02G237300.1		motif_sequence	663	4	+	organism	short_function
TraesCS1B02G237300.1		motif_sequence	946	4	-	organism	short_function
TraesCS1B02G237300.1		motif_sequence	966	4	-	organism	short_function
TraesCS1B02G237300.1		motif_sequence	984	4	+	organism	short_function
TraesCS1B02G237300.1		motif_sequence	999	4	-	organism	short_function
TraesCS1B02G237300.1		motif_sequence	1343	4	+	organism	short_function
TraesCS1B02G237300.1		motif_sequence	1407	4	-	organism	short_function
TraesCS1B02G237300.1		motif_sequence	1647	4	+	organism	short_function
TraesCS1B02G237300.1		motif_sequence	1906	4	+	organism	short_function
TraesCS1B02G237300.1	ATCT-motif	AATCTAATCC	1748	9	+	Pisum sativum	part of a conserved DNA module involved in light responsiveness
TraesCS1B02G237300.1	Unnamed__4	CTCC	107	4	-	Petroselinum hortense
TraesCS1B02G237300.1	Unnamed__4	CTCC	135	4	+	Petroselinum hortense
TraesCS1B02G237300.1	Unnamed__4	CTCC	232	4	-	Petroselinum hortense
TraesCS1B02G237300.1	Unnamed__4	CTCC	307	4	-	Petroselinum hortense
TraesCS1B02G237300.1	Unnamed__4	CTCC	408	4	-	Petroselinum hortense
TraesCS1B02G237300.1	Unnamed__4	CTCC	569	4	+	Petroselinum hortense
TraesCS1B02G237300.1	Unnamed__4	CTCC	587	4	-	Petroselinum hortense
TraesCS1B02G237300.1	Unnamed__4	CTCC	665	4	+	Petroselinum hortense
TraesCS1B02G237300.1	Unnamed__4	CTCC	674	4	+	Petroselinum hortense
TraesCS1B02G237300.1	Unnamed__4	CTCC	750	4	-	Petroselinum hortense
TraesCS1B02G237300.1	Unnamed__4	CTCC	780	4	-	Petroselinum hortense
TraesCS1B02G237300.1	Unnamed__4	CTCC	791	4	-	Petroselinum hortense
TraesCS1B02G237300.1	Unnamed__4	CTCC	822	4	-	Petroselinum hortense
TraesCS1B02G237300.1	Unnamed__4	CTCC	855	4	-	Petroselinum hortense
TraesCS1B02G237300.1	Unnamed__4	CTCC	869	4	+	Petroselinum hortense
TraesCS1B02G237300.1	Unnamed__4	CTCC	876	4	-	Petroselinum hortense
TraesCS1B02G237300.1	Unnamed__4	CTCC	923	4	+	Petroselinum hortense
TraesCS1B02G237300.1	Unnamed__4	CTCC	943	4	-	Petroselinum hortense
TraesCS1B02G237300.1	Unnamed__4	CTCC	975	4	-	Petroselinum hortense
TraesCS1B02G237300.1	Unnamed__4	CTCC	996	4	-	Petroselinum hortense
TraesCS1B02G237300.1	Unnamed__4	CTCC	1363	4	+	Petroselinum hortense
TraesCS1B02G237300.1	Unnamed__4	CTCC	1506	4	+	Petroselinum hortense
TraesCS1B02G237300.1	Unnamed__4	CTCC	1512	4	-	Petroselinum hortense
TraesCS1B02G237300.1	Unnamed__4	CTCC	1689	4	-	Petroselinum hortense
TraesCS1B02G237300.1	Unnamed__4	CTCC	1763	4	+	Petroselinum hortense
TraesCS1B02G237300.1	Unnamed__4	CTCC	1796	4	+	Petroselinum hortense
TraesCS1B02G237300.1	Unnamed__4	CTCC	1819	4	+	Petroselinum hortense
TraesCS1B02G237300.1	Unnamed__4	CTCC	1826	4	+	Petroselinum hortense
TraesCS1B02G237300.1	Unnamed__4	CTCC	1854	4	+	Petroselinum hortense
TraesCS1B02G237300.1	Unnamed__4	CTCC	1863	4	+	Petroselinum hortense
TraesCS1B02G237300.1	Unnamed__4	CTCC	1872	4	+	Petroselinum hortense
TraesCS1B02G237300.1	Sp1	GGGCGG	1756	6	-	Oryza sativa	light responsive element
TraesCS1B02G237300.1	Sp1	GGGCGG	1821	6	-	Oryza sativa	light responsive element
TraesCS1B02G237300.1	Sp1	GGGCGG	1841	6	-	Oryza sativa	light responsive element
TraesCS1B02G237300.1	Sp1	GGGCGG	1934	6	+	Oryza sativa	light responsive element
TraesCS1D02G097100.1	G-Box	CACGTT	1733	6	-	Pisum sativum	cis-acting regulatory element involved in light responsiveness
TraesCS1D02G097100.1	TCCC-motif	TCTCCCT	55	7	+	Spinacia oleracea	part of a light responsive element
TraesCS1D02G097100.1	TCCC-motif	TCTCCCT	742	7	+	Spinacia oleracea	part of a light responsive element
TraesCS1D02G097100.1	TCCC-motif	TCTCCCT	1782	7	-	Spinacia oleracea	part of a light responsive element
TraesCS1D02G097100.1	DRE core	GCCGAC	486	6	-	Arabidopsis thaliana
TraesCS1D02G097100.1	DRE core	GCCGAC	1059	6	-	Arabidopsis thaliana
TraesCS1D02G097100.1	DRE core	GCCGAC	1960	6	+	Arabidopsis thaliana
TraesCS1D02G097100.1	ABRE	GCAACGTGTC	1731	9	+	Hordeum vulgare	cis-acting element involved in the abscisic acid responsiveness
TraesCS1D02G097100.1	ABRE	ACGTG	1734	5	+	Arabidopsis thaliana	cis-acting element involved in the abscisic acid responsiveness
TraesCS1D02G097100.1	ABRE	ACGTG	1977	5	+	Arabidopsis thaliana	cis-acting element involved in the abscisic acid responsiveness
TraesCS1D02G097100.1	WRE3	CCACCT	476	6	+	Pisum sativum
TraesCS1D02G097100.1	WRE3	CCACCT	1279	6	-	Pisum sativum
TraesCS1D02G097100.1	WRE3	CCACCT	1649	6	-	Pisum sativum
TraesCS1D02G097100.1	as-1	TGACG	770	5	-	Arabidopsis thaliana
TraesCS1D02G097100.1	as-1	TGACG	1666	5	+	Arabidopsis thaliana
TraesCS1D02G097100.1	CCGTCC motif	CCGTCC	1108	6	+	Nicotiana tabacum
TraesCS1D02G097100.1	CCGTCC motif	CCGTCC	1322	6	-	Nicotiana tabacum
TraesCS1D02G097100.1	GC-motif	CCCCCG	1676	6	-	Zea mays	enhancer-like element involved in anoxic specific inducibility
TraesCS1D02G097100.1	CGTCA-motif	CGTCA	770	5	+	Hordeum vulgare	cis-acting regulatory element involved in the MeJA-responsiveness
TraesCS1D02G097100.1	CGTCA-motif	CGTCA	1666	5	-	Hordeum vulgare	cis-acting regulatory element involved in the MeJA-responsiveness
TraesCS1D02G097100.1	O2-site	GATGATGTGG	290	9	-	Zea mays	cis-acting regulatory element involved in zein metabolism regulation
TraesCS1D02G097100.1	Myb	CAACTG	1970	6	-	Arabidopsis thaliana
TraesCS1D02G097100.1	CAT-box	GCCACT	313	6	-	Arabidopsis thaliana	cis-acting regulatory element related to meristem expression
TraesCS1D02G097100.1	CAT-box	GCCACT	1003	6	-	Arabidopsis thaliana	cis-acting regulatory element related to meristem expression
TraesCS1D02G097100.1	Unnamed__1	CGTGG	412	5	-	Zea mays
TraesCS1D02G097100.1	Unnamed__1	CGTGG	1370	5	-	Zea mays
TraesCS1D02G097100.1	Unnamed__1	CGTGG	1702	5	+	Zea mays
TraesCS1D02G097100.1	MYB-like sequence	TAACCA	1282	6	-	Arabidopsis thaliana
TraesCS1D02G097100.1	CAAT-box	CAAT	20	4	-	Nicotiana glutinosa
TraesCS1D02G097100.1	CAAT-box	CAAAT	44	5	+	Pisum sativum	common cis-acting element in promoter and enhancer regions
TraesCS1D02G097100.1	CAAT-box	CAAT	75	4	-	Nicotiana glutinosa
TraesCS1D02G097100.1	CAAT-box	CAAT	177	4	-	Nicotiana glutinosa
TraesCS1D02G097100.1	CAAT-box	CCAAT	219	5	+	Arabidopsis thaliana	common cis-acting element in promoter and enhancer regions
TraesCS1D02G097100.1	CAAT-box	CAAT	220	4	+	Nicotiana glutinosa
TraesCS1D02G097100.1	CAAT-box	CAAT	230	4	-	Nicotiana glutinosa
TraesCS1D02G097100.1	CAAT-box	CCAAT	383	5	+	Arabidopsis thaliana	common cis-acting element in promoter and enhancer regions
TraesCS1D02G097100.1	CAAT-box	CAAT	384	4	+	Nicotiana glutinosa
TraesCS1D02G097100.1	CAAT-box	CAAAT	597	5	+	Pisum sativum	common cis-acting element in promoter and enhancer regions
TraesCS1D02G097100.1	CAAT-box	CAAT	707	4	-	Nicotiana glutinosa
TraesCS1D02G097100.1	CAAT-box	CAAT	761	4	+	Nicotiana glutinosa
TraesCS1D02G097100.1	CAAT-box	CCAAT	794	5	+	Arabidopsis thaliana	common cis-acting element in promoter and enhancer regions
TraesCS1D02G097100.1	CAAT-box	CAAT	795	4	+	Nicotiana glutinosa
TraesCS1D02G097100.1	CAAT-box	CAAT	873	4	-	Nicotiana glutinosa
TraesCS1D02G097100.1	CAAT-box	CCAAT	909	5	+	Arabidopsis thaliana	common cis-acting element in promoter and enhancer regions
TraesCS1D02G097100.1	CAAT-box	CAAT	910	4	+	Nicotiana glutinosa
TraesCS1D02G097100.1	CAAT-box	CAAT	912	4	-	Nicotiana glutinosa
TraesCS1D02G097100.1	CAAT-box	CAAT	920	4	-	Nicotiana glutinosa
TraesCS1D02G097100.1	CAAT-box	CAAT	929	4	-	Nicotiana glutinosa
TraesCS1D02G097100.1	CAAT-box	CAAAT	1149	5	+	Pisum sativum	common cis-acting element in promoter and enhancer regions
TraesCS1D02G097100.1	CAAT-box	CAAT	1467	4	-	Nicotiana glutinosa
TraesCS1D02G097100.1	CAAT-box	CAAT	1803	4	-	Nicotiana glutinosa
TraesCS1D02G097100.1	CAAT-box	CAAT	1837	4	-	Nicotiana glutinosa
TraesCS1D02G097100.1	CAAT-box	CAAT	1926	4	-	Nicotiana glutinosa
TraesCS1D02G097100.1	Unnamed__16	GCTGCCCGTC	1086	9	-	Zea mays
TraesCS1D02G097100.1	Unnamed__16	GCTGCCCGTC	1323	9	-	Zea mays
TraesCS1D02G097100.1	Unnamed__16	GCTGCCCGTC	1353	9	-	Zea mays
TraesCS1D02G097100.1	G-box	CACGAC	1371	6	+	Zea mays	cis-acting regulatory element involved in light responsiveness
TraesCS1D02G097100.1	G-box	CACGTC	1976	6	-	Zea mays	cis-acting regulatory element involved in light responsiveness
TraesCS1D02G097100.1	AT~TATA-box	TATATA	1866	6	-	Arabidopsis thaliana
TraesCS1D02G097100.1	TCA-element	TCAGAAGAGG	299	9	-	Brassica oleracea	cis-acting element involved in salicylic acid responsiveness
TraesCS1D02G097100.1	TCA-element	TCAGAAGAGG	617	9	-	Brassica oleracea	cis-acting element involved in salicylic acid responsiveness
TraesCS1D02G097100.1	box S	AGCCACC	1650	7	-	Arabidopsis thaliana
TraesCS1D02G097100.1		motif_sequence	36	4	+	organism	short_function
TraesCS1D02G097100.1		motif_sequence	38	4	-	organism	short_function
TraesCS1D02G097100.1		motif_sequence	257	4	-	organism	short_function
TraesCS1D02G097100.1		motif_sequence	300	4	+	organism	short_function
TraesCS1D02G097100.1		motif_sequence	618	4	+	organism	short_function
TraesCS1D02G097100.1		motif_sequence	725	4	-	organism	short_function
TraesCS1D02G097100.1		motif_sequence	738	4	+	organism	short_function
TraesCS1D02G097100.1		motif_sequence	814	4	+	organism	short_function
TraesCS1D02G097100.1		motif_sequence	867	4	+	organism	short_function
TraesCS1D02G097100.1		motif_sequence	947	4	-	organism	short_function
TraesCS1D02G097100.1		motif_sequence	960	4	+	organism	short_function
TraesCS1D02G097100.1		motif_sequence	990	4	+	organism	short_function
TraesCS1D02G097100.1		motif_sequence	1116	4	+	organism	short_function
TraesCS1D02G097100.1		motif_sequence	1326	4	-	organism	short_function
TraesCS1D02G097100.1		motif_sequence	1347	4	-	organism	short_function
TraesCS1D02G097100.1		motif_sequence	1757	4	+	organism	short_function
TraesCS1D02G097100.1		motif_sequence	1807	4	+	organism	short_function
TraesCS1D02G097100.1		motif_sequence	1859	4	+	organism	short_function
TraesCS1D02G097100.1		motif_sequence	1892	4	+	organism	short_function
TraesCS1D02G097100.1	Sp1	GGGCGG	1641	6	+	Oryza sativa	light responsive element
TraesCS1D02G097100.1	Sp1	GGGCGG	1673	6	+	Oryza sativa	light responsive element
TraesCS1D02G097100.1	Unnamed__4	CTCC	56	4	+	Petroselinum hortense
TraesCS1D02G097100.1	Unnamed__4	CTCC	86	4	+	Petroselinum hortense
TraesCS1D02G097100.1	Unnamed__4	CTCC	141	4	+	Petroselinum hortense
TraesCS1D02G097100.1	Unnamed__4	CTCC	162	4	+	Petroselinum hortense
TraesCS1D02G097100.1	Unnamed__4	CTCC	357	4	+	Petroselinum hortense
TraesCS1D02G097100.1	Unnamed__4	CTCC	372	4	+	Petroselinum hortense
TraesCS1D02G097100.1	Unnamed__4	CTCC	396	4	+	Petroselinum hortense
TraesCS1D02G097100.1	Unnamed__4	CTCC	471	4	+	Petroselinum hortense
TraesCS1D02G097100.1	Unnamed__4	CTCC	474	4	+	Petroselinum hortense
TraesCS1D02G097100.1	Unnamed__4	CTCC	613	4	-	Petroselinum hortense
TraesCS1D02G097100.1	Unnamed__4	CTCC	633	4	+	Petroselinum hortense
TraesCS1D02G097100.1	Unnamed__4	CTCC	654	4	+	Petroselinum hortense
TraesCS1D02G097100.1	Unnamed__4	CTCC	672	4	+	Petroselinum hortense
TraesCS1D02G097100.1	Unnamed__4	CTCC	743	4	+	Petroselinum hortense
TraesCS1D02G097100.1	Unnamed__4	CTCC	750	4	+	Petroselinum hortense
TraesCS1D02G097100.1	Unnamed__4	CTCC	828	4	+	Petroselinum hortense
TraesCS1D02G097100.1	Unnamed__4	CTCC	849	4	+	Petroselinum hortense
TraesCS1D02G097100.1	Unnamed__4	CTCC	965	4	+	Petroselinum hortense
TraesCS1D02G097100.1	Unnamed__4	CTCC	1113	4	+	Petroselinum hortense
TraesCS1D02G097100.1	Unnamed__4	CTCC	1209	4	+	Petroselinum hortense
TraesCS1D02G097100.1	Unnamed__4	CTCC	1257	4	-	Petroselinum hortense
TraesCS1D02G097100.1	Unnamed__4	CTCC	1262	4	-	Petroselinum hortense
TraesCS1D02G097100.1	Unnamed__4	CTCC	1265	4	-	Petroselinum hortense
TraesCS1D02G097100.1	Unnamed__4	CTCC	1347	4	-	Petroselinum hortense
TraesCS1D02G097100.1	Unnamed__4	CTCC	1439	4	-	Petroselinum hortense
TraesCS1D02G097100.1	Unnamed__4	CTCC	1526	4	-	Petroselinum hortense
TraesCS1D02G097100.1	Unnamed__4	CTCC	1607	4	-	Petroselinum hortense
TraesCS1D02G097100.1	Unnamed__4	CTCC	1621	4	-	Petroselinum hortense
TraesCS1D02G097100.1	Unnamed__4	CTCC	1754	4	+	Petroselinum hortense
TraesCS1D02G097100.1	Unnamed__4	CTCC	1777	4	-	Petroselinum hortense
TraesCS1D02G097100.1	Unnamed__4	CTCC	1784	4	-	Petroselinum hortense
TraesCS1D02G097100.1	Unnamed__4	CTCC	1809	4	+	Petroselinum hortense
TraesCS1D02G097100.1	Unnamed__4	CTCC	1853	4	+	Petroselinum hortense
TraesCS1D02G097100.1	Unnamed__4	CTCC	1945	4	-	Petroselinum hortense
TraesCS1D02G097100.1	I-box	gGATAAGGTG	291	9	-	Zea mays	part of a light responsive element
TraesCS1D02G097100.1	TATA-box	ATATAT	424	6	+	Brassica napus	core promoter element around -30 of transcription start
TraesCS1D02G097100.1	TATA-box	TATA	425	4	+	Arabidopsis thaliana	core promoter element around -30 of transcription start
TraesCS1D02G097100.1	TATA-box	TACAAAA	721	7	-	Oryza sativa	core promoter element around -30 of transcription start
TraesCS1D02G097100.1	TATA-box	TATAAA	877	6	-	Helianthus annuus	core promoter element around -30 of transcription start
TraesCS1D02G097100.1	TATA-box	TATAA	878	5	-	Arabidopsis thaliana	core promoter element around -30 of transcription start
TraesCS1D02G097100.1	TATA-box	TATA	879	4	+	Arabidopsis thaliana	core promoter element around -30 of transcription start
TraesCS1D02G097100.1	TATA-box	ATATAT	1865	6	-	Brassica napus	core promoter element around -30 of transcription start
TraesCS1D02G097100.1	TATA-box	TATATA	1866	6	-	Arabidopsis thaliana	core promoter element around -30 of transcription start
TraesCS1D02G097100.1	TATA-box	ATATAT	1867	6	-	Brassica napus	core promoter element around -30 of transcription start
TraesCS1D02G097100.1	TATA-box	TATA	1868	4	-	Arabidopsis thaliana	core promoter element around -30 of transcription start
TraesCS1D02G097100.1	MBS	CAACTG	1970	6	-	Arabidopsis thaliana	MYB binding site involved in drought-inducibility
TraesCS1D02G097100.1	Unnamed__2	CCCCGG	1163	6	-	Zea mays
TraesCS1D02G097100.1	Unnamed__2	CCCCGG	1507	6	-	Zea mays
TraesCS1D02G097100.1	TATC-box	TATCCCA	524	7	+	Oryza sativa	cis-acting element involved in gibberellin-responsiveness
TraesCS1D02G097100.1	DRE1	ACCGAGA	1769	7	+	Zea mays
TraesCS1D02G097100.1	TGACG-motif	TGACG	770	5	-	Hordeum vulgare	cis-acting regulatory element involved in the MeJA-responsiveness
TraesCS1D02G097100.1	TGACG-motif	TGACG	1666	5	+	Hordeum vulgare	cis-acting regulatory element involved in the MeJA-responsiveness
TraesCS1D02G097100.1	TCA	TCATCTTCAT	865	9	+	Pisum sativum
TraesCS1D02G097100.1	TCA	TCATCTTCAT	1857	9	+	Pisum sativum
TraesCS1D02G097100.1	TGA-element	AACGAC	1461	6	-	Brassica oleracea	auxin-responsive element
TraesCS1D02G097100.1	A-box	CCGTCC	1108	6	+	Petroselinum crispum	cis-acting regulatory element
TraesCS1D02G097100.1	A-box	CCGTCC	1322	6	-	Petroselinum crispum	cis-acting regulatory element
TraesCS1D02G097100.1	STRE	AGGGG	276	5	-	Arabidopsis thaliana
TraesCS1D02G097100.1	STRE	AGGGG	343	5	-	Arabidopsis thaliana
TraesCS1D02G097100.1	STRE	AGGGG	1087	5	+	Arabidopsis thaliana
TraesCS1D02G097100.1	MYB	TAACCA	1282	6	-	Arabidopsis thaliana
TraesCS1D02G097100.1	CCGTCC-box	CCGTCC	1108	6	+	Petroselinum hortense
TraesCS1D02G097100.1	CCGTCC-box	CCGTCC	1322	6	-	Petroselinum hortense
TraesCS1D02G097100.1	MYC	CAATTG	910	6	+	Arabidopsis thaliana
TraesCS1D02G097100.1	MYC	CATTTG	1149	6	-	Arabidopsis thaliana
TraesCS1D02G156100.1	TC-rich repeats	ATTCTCTAAC	1916	9	-	Nicotiana tabacum	cis-acting element involved in defense and stress responsiveness
TraesCS1D02G156100.1	I-box	gGATAAGGTG	624	9	-	Zea mays	part of a light responsive element
TraesCS1D02G156100.1	I-box	AGATAAGG	1952	8	-	Triticum aestivum	part of a light responsive element
TraesCS1D02G156100.1	AC-II	CCACCAACCCCC	1696	11	-	Phaseolus vulgaris
TraesCS1D02G156100.1		motif_sequence	123	4	-	organism	short_function
TraesCS1D02G156100.1		motif_sequence	130	4	+	organism	short_function
TraesCS1D02G156100.1		motif_sequence	194	4	+	organism	short_function
TraesCS1D02G156100.1		motif_sequence	405	4	+	organism	short_function
TraesCS1D02G156100.1		motif_sequence	508	4	+	organism	short_function
TraesCS1D02G156100.1		motif_sequence	602	4	+	organism	short_function
TraesCS1D02G156100.1		motif_sequence	653	4	-	organism	short_function
TraesCS1D02G156100.1		motif_sequence	737	4	-	organism	short_function
TraesCS1D02G156100.1		motif_sequence	771	4	-	organism	short_function
TraesCS1D02G156100.1		motif_sequence	855	4	+	organism	short_function
TraesCS1D02G156100.1		motif_sequence	947	4	+	organism	short_function
TraesCS1D02G156100.1		motif_sequence	1036	4	+	organism	short_function
TraesCS1D02G156100.1		motif_sequence	1380	4	+	organism	short_function
TraesCS1D02G156100.1		motif_sequence	1410	4	-	organism	short_function
TraesCS1D02G156100.1		motif_sequence	1592	4	-	organism	short_function
TraesCS1D02G156100.1		motif_sequence	1782	4	-	organism	short_function
TraesCS1D02G156100.1		motif_sequence	1860	4	+	organism	short_function
TraesCS1D02G156100.1		motif_sequence	1942	4	+	organism	short_function
TraesCS1D02G156100.1		motif_sequence	1956	4	+	organism	short_function
TraesCS1D02G156100.1	GARE-motif	TCTGTTG	1247	7	-	Brassica oleracea	gibberellin-responsive element
TraesCS1D02G156100.1	Unnamed__4	CTCC	44	4	+	Petroselinum hortense
TraesCS1D02G156100.1	Unnamed__4	CTCC	123	4	-	Petroselinum hortense
TraesCS1D02G156100.1	Unnamed__4	CTCC	159	4	+	Petroselinum hortense
TraesCS1D02G156100.1	Unnamed__4	CTCC	168	4	+	Petroselinum hortense
TraesCS1D02G156100.1	Unnamed__4	CTCC	196	4	+	Petroselinum hortense
TraesCS1D02G156100.1	Unnamed__4	CTCC	207	4	+	Petroselinum hortense
TraesCS1D02G156100.1	Unnamed__4	CTCC	253	4	+	Petroselinum hortense
TraesCS1D02G156100.1	Unnamed__4	CTCC	350	4	+	Petroselinum hortense
TraesCS1D02G156100.1	Unnamed__4	CTCC	370	4	+	Petroselinum hortense
TraesCS1D02G156100.1	Unnamed__4	CTCC	435	4	-	Petroselinum hortense
TraesCS1D02G156100.1	Unnamed__4	CTCC	492	4	+	Petroselinum hortense
TraesCS1D02G156100.1	Unnamed__4	CTCC	519	4	+	Petroselinum hortense
TraesCS1D02G156100.1	Unnamed__4	CTCC	543	4	-	Petroselinum hortense
TraesCS1D02G156100.1	Unnamed__4	CTCC	555	4	+	Petroselinum hortense
TraesCS1D02G156100.1	Unnamed__4	CTCC	675	4	+	Petroselinum hortense
TraesCS1D02G156100.1	Unnamed__4	CTCC	699	4	+	Petroselinum hortense
TraesCS1D02G156100.1	Unnamed__4	CTCC	705	4	+	Petroselinum hortense
TraesCS1D02G156100.1	Unnamed__4	CTCC	792	4	+	Petroselinum hortense
TraesCS1D02G156100.1	Unnamed__4	CTCC	803	4	-	Petroselinum hortense
TraesCS1D02G156100.1	Unnamed__4	CTCC	820	4	+	Petroselinum hortense
TraesCS1D02G156100.1	Unnamed__4	CTCC	828	4	+	Petroselinum hortense
TraesCS1D02G156100.1	Unnamed__4	CTCC	888	4	+	Petroselinum hortense
TraesCS1D02G156100.1	Unnamed__4	CTCC	909	4	+	Petroselinum hortense
TraesCS1D02G156100.1	Unnamed__4	CTCC	921	4	+	Petroselinum hortense
TraesCS1D02G156100.1	Unnamed__4	CTCC	933	4	+	Petroselinum hortense
TraesCS1D02G156100.1	Unnamed__4	CTCC	949	4	+	Petroselinum hortense
TraesCS1D02G156100.1	Unnamed__4	CTCC	996	4	+	Petroselinum hortense
TraesCS1D02G156100.1	Unnamed__4	CTCC	1005	4	+	Petroselinum hortense
TraesCS1D02G156100.1	Unnamed__4	CTCC	1047	4	+	Petroselinum hortense
TraesCS1D02G156100.1	Unnamed__4	CTCC	1056	4	+	Petroselinum hortense
TraesCS1D02G156100.1	Unnamed__4	CTCC	1114	4	-	Petroselinum hortense
TraesCS1D02G156100.1	Unnamed__4	CTCC	1150	4	-	Petroselinum hortense
TraesCS1D02G156100.1	Unnamed__4	CTCC	1156	4	-	Petroselinum hortense
TraesCS1D02G156100.1	Unnamed__4	CTCC	1179	4	-	Petroselinum hortense
TraesCS1D02G156100.1	Unnamed__4	CTCC	1198	4	+	Petroselinum hortense
TraesCS1D02G156100.1	Unnamed__4	CTCC	1294	4	-	Petroselinum hortense
TraesCS1D02G156100.1	Unnamed__4	CTCC	1349	4	+	Petroselinum hortense
TraesCS1D02G156100.1	Unnamed__4	CTCC	1376	4	+	Petroselinum hortense
TraesCS1D02G156100.1	Unnamed__4	CTCC	1394	4	+	Petroselinum hortense
TraesCS1D02G156100.1	Unnamed__4	CTCC	1410	4	-	Petroselinum hortense
TraesCS1D02G156100.1	Unnamed__4	CTCC	1451	4	+	Petroselinum hortense
TraesCS1D02G156100.1	Unnamed__4	CTCC	1457	4	+	Petroselinum hortense
TraesCS1D02G156100.1	Unnamed__4	CTCC	1524	4	+	Petroselinum hortense
TraesCS1D02G156100.1	Unnamed__4	CTCC	1580	4	+	Petroselinum hortense
TraesCS1D02G156100.1	Unnamed__4	CTCC	1589	4	-	Petroselinum hortense
TraesCS1D02G156100.1	Unnamed__4	CTCC	1592	4	-	Petroselinum hortense
TraesCS1D02G156100.1	Unnamed__4	CTCC	1629	4	+	Petroselinum hortense
TraesCS1D02G156100.1	Unnamed__4	CTCC	1640	4	-	Petroselinum hortense
TraesCS1D02G156100.1	Unnamed__4	CTCC	1643	4	-	Petroselinum hortense
TraesCS1D02G156100.1	Unnamed__4	CTCC	1662	4	+	Petroselinum hortense
TraesCS1D02G156100.1	Unnamed__4	CTCC	1719	4	-	Petroselinum hortense
TraesCS1D02G156100.1	Unnamed__4	CTCC	1735	4	-	Petroselinum hortense
TraesCS1D02G156100.1	Unnamed__4	CTCC	1758	4	-	Petroselinum hortense
TraesCS1D02G156100.1	Unnamed__4	CTCC	1774	4	-	Petroselinum hortense
TraesCS1D02G156100.1	Unnamed__4	CTCC	1778	4	-	Petroselinum hortense
TraesCS1D02G156100.1	Unnamed__4	CTCC	1782	4	-	Petroselinum hortense
TraesCS1D02G156100.1	Unnamed__4	CTCC	1787	4	-	Petroselinum hortense
TraesCS1D02G156100.1	Unnamed__4	CTCC	1792	4	-	Petroselinum hortense
TraesCS1D02G156100.1	Unnamed__4	CTCC	1949	4	+	Petroselinum hortense
TraesCS1D02G156100.1	Unnamed__4	CTCC	1958	4	+	Petroselinum hortense
TraesCS1D02G156100.1	Unnamed__4	CTCC	1967	4	+	Petroselinum hortense
TraesCS1D02G156100.1	Sp1	GGGCGG	830	6	-	Oryza sativa	light responsive element
TraesCS1D02G156100.1	Sp1	GGGCGG	1496	6	+	Oryza sativa	light responsive element
TraesCS1D02G156100.1	Sp1	GGGCGG	1569	6	-	Oryza sativa	light responsive element
TraesCS1D02G156100.1	Sp1	GGGCGG	1691	6	+	Oryza sativa	light responsive element
TraesCS1D02G156100.1	CCGTCC-box	CCGTCC	1665	6	+	Petroselinum hortense
TraesCS1D02G156100.1	CCGTCC-box	CCGTCC	1978	6	+	Petroselinum hortense
TraesCS1D02G156100.1	MYB	CAACCA	74	6	-	Arabidopsis thaliana
TraesCS1D02G156100.1	MYB	CAACAG	358	6	-	Arabidopsis thaliana
TraesCS1D02G156100.1	MYB	CAACCA	425	6	+	Arabidopsis thaliana
TraesCS1D02G156100.1	MYB	CAACAG	480	6	+	Arabidopsis thaliana
TraesCS1D02G156100.1	MYB	CAACCA	531	6	+	Arabidopsis thaliana
TraesCS1D02G156100.1	MYB	CAACCA	845	6	+	Arabidopsis thaliana
TraesCS1D02G156100.1	MYB	CAACAG	1247	6	+	Arabidopsis thaliana
TraesCS1D02G156100.1	STRE	AGGGG	14	5	-	Arabidopsis thaliana
TraesCS1D02G156100.1	STRE	AGGGG	347	5	-	Arabidopsis thaliana
TraesCS1D02G156100.1	STRE	AGGGG	687	5	+	Arabidopsis thaliana
TraesCS1D02G156100.1	STRE	AGGGG	1152	5	+	Arabidopsis thaliana
TraesCS1D02G156100.1	STRE	AGGGG	1191	5	+	Arabidopsis thaliana
TraesCS1D02G156100.1	STRE	AGGGG	1521	5	-	Arabidopsis thaliana
TraesCS1D02G156100.1	STRE	AGGGG	1789	5	+	Arabidopsis thaliana
TraesCS1D02G156100.1	TGA-element	AACGAC	1319	6	-	Brassica oleracea	auxin-responsive element
TraesCS1D02G156100.1	A-box	CCGTCC	1665	6	+	Petroselinum crispum	cis-acting regulatory element
TraesCS1D02G156100.1	A-box	CCGTCC	1978	6	+	Petroselinum crispum	cis-acting regulatory element
TraesCS1D02G156100.1	W box	TTGACC	101	6	-	Arabidopsis thaliana
TraesCS1D02G156100.1	TGACG-motif	TGACG	119	5	+	Hordeum vulgare	cis-acting regulatory element involved in the MeJA-responsiveness
TraesCS1D02G156100.1	TGACG-motif	TGACG	141	5	-	Hordeum vulgare	cis-acting regulatory element involved in the MeJA-responsiveness
TraesCS1D02G156100.1	TGACG-motif	TGACG	333	5	-	Hordeum vulgare	cis-acting regulatory element involved in the MeJA-responsiveness
TraesCS1D02G156100.1	Unnamed__2	CCCCGG	1175	6	-	Zea mays
TraesCS1D02G156100.1	TATA-box	TATAAA	1843	6	-	Helianthus annuus	core promoter element around -30 of transcription start
TraesCS1D02G156100.1	TATA-box	TATAA	1844	5	-	Arabidopsis thaliana	core promoter element around -30 of transcription start
TraesCS1D02G156100.1	TATA-box	TATA	1845	4	-	Arabidopsis thaliana	core promoter element around -30 of transcription start
TraesCS1D02G156100.1	TATA-box	TATA	1963	4	-	Arabidopsis thaliana	core promoter element around -30 of transcription start
TraesCS1D02G156100.1	CCAAT-box	CAACGG	1137	6	+	Hordeum vulgare	MYBHv1 binding site
TraesCS1D02G156100.1	CGTCA-motif	CGTCA	119	5	-	Hordeum vulgare	cis-acting regulatory element involved in the MeJA-responsiveness
TraesCS1D02G156100.1	CGTCA-motif	CGTCA	141	5	+	Hordeum vulgare	cis-acting regulatory element involved in the MeJA-responsiveness
TraesCS1D02G156100.1	CGTCA-motif	CGTCA	333	5	+	Hordeum vulgare	cis-acting regulatory element involved in the MeJA-responsiveness
TraesCS1D02G156100.1	GC-motif	CCCCCG	1688	6	-	Zea mays	enhancer-like element involved in anoxic specific inducibility
TraesCS1D02G156100.1	GC-motif	CCCCCG	1694	6	-	Zea mays	enhancer-like element involved in anoxic specific inducibility
TraesCS1D02G156100.1	O2-site	GATGATGTGG	623	9	-	Zea mays	cis-acting regulatory element involved in zein metabolism regulation
TraesCS1D02G156100.1	O2-site	GATGATGTGG	723	9	-	Zea mays	cis-acting regulatory element involved in zein metabolism regulation
TraesCS1D02G156100.1	as-1	TGACG	119	5	+	Arabidopsis thaliana
TraesCS1D02G156100.1	as-1	TGACG	141	5	-	Arabidopsis thaliana
TraesCS1D02G156100.1	as-1	TGACG	333	5	-	Arabidopsis thaliana
TraesCS1D02G156100.1	CCGTCC motif	CCGTCC	1665	6	+	Nicotiana tabacum
TraesCS1D02G156100.1	CCGTCC motif	CCGTCC	1978	6	+	Nicotiana tabacum
TraesCS1D02G156100.1	ABRE	CACGTG	269	6	+	Arabidopsis thaliana	cis-acting element involved in the abscisic acid responsiveness
TraesCS1D02G156100.1	ABRE	ACGTG	270	5	+	Arabidopsis thaliana	cis-acting element involved in the abscisic acid responsiveness
TraesCS1D02G156100.1	WRE3	CCACCT	623	6	+	Pisum sativum
TraesCS1D02G156100.1	WRE3	CCACCT	665	6	+	Pisum sativum
TraesCS1D02G156100.1	WRE3	CCACCT	701	6	+	Pisum sativum
TraesCS1D02G156100.1	WRE3	CCACCT	1453	6	+	Pisum sativum
TraesCS1D02G156100.1	WRE3	CCACCT	1741	6	-	Pisum sativum
TraesCS1D02G156100.1	MYB recognition site	CCGTTG	1137	6	-	Arabidopsis thaliana
TraesCS1D02G156100.1	TCCC-motif	TCTCCCT	1780	7	-	Spinacia oleracea	part of a light responsive element
TraesCS1D02G156100.1	TCCC-motif	TCTCCCT	1957	7	+	Spinacia oleracea	part of a light responsive element
TraesCS1D02G156100.1	G-Box	CACGTG	269	6	+	Pisum sativum	cis-acting regulatory element involved in light responsiveness
TraesCS1D02G156100.1	DRE core	GCCGAC	48	6	-	Arabidopsis thaliana
TraesCS1D02G156100.1	DRE core	GCCGAC	1042	6	-	Arabidopsis thaliana
TraesCS1D02G156100.1	Unnamed__16	GCTGCCCGTC	606	9	+	Zea mays
TraesCS1D02G156100.1	LTR	CCGAAA	92	6	+	Hordeum vulgare	cis-acting element involved in low-temperature responsiveness
TraesCS1D02G156100.1	G-box	GCCACGTGGA	267	9	+	Arabidopsis thaliana	cis-acting regulatory element involved in light responsiveness
TraesCS1D02G156100.1	G-box	CACGTG	269	6	+	Arabidopsis thaliana	cis-acting regulatory element involved in light responsiveness
TraesCS1D02G156100.1	G-box	CACGAC	640	6	+	Zea mays	cis-acting regulatory element involved in light responsiveness
TraesCS1D02G156100.1	G-box	CACGAC	1512	6	+	Zea mays	cis-acting regulatory element involved in light responsiveness
TraesCS1D02G156100.1	G-box	CACGAC	1610	6	+	Zea mays	cis-acting regulatory element involved in light responsiveness
TraesCS1D02G156100.1	Myb-binding site	CAACAG	358	6	-	Nicotiana tabacum
TraesCS1D02G156100.1	Myb-binding site	CAACAG	480	6	+	Nicotiana tabacum
TraesCS1D02G156100.1	Myb-binding site	CAACAG	1247	6	+	Nicotiana tabacum
TraesCS1D02G156100.1	Unnamed__1	CGTGG	238	5	-	Zea mays
TraesCS1D02G156100.1	Unnamed__1	CGTGG	268	5	-	Zea mays
TraesCS1D02G156100.1	Unnamed__1	CGTGG	428	5	-	Zea mays
TraesCS1D02G156100.1	Unnamed__1	CGTGG	570	5	-	Zea mays
TraesCS1D02G156100.1	Unnamed__1	CGTGG	759	5	-	Zea mays
TraesCS1D02G156100.1	Unnamed__1	CGTGG	1511	5	-	Zea mays
TraesCS1D02G156100.1	Unnamed__1	CGTGG	1712	5	+	Zea mays
TraesCS1D02G156100.1	Unnamed__1	CGTGG	1984	5	-	Zea mays
TraesCS1D02G156100.1	CAAT-box	CCAAT	4	5	-	Arabidopsis thaliana	common cis-acting element in promoter and enhancer regions
TraesCS1D02G156100.1	CAAT-box	CAAT	29	4	+	Nicotiana glutinosa
TraesCS1D02G156100.1	CAAT-box	CAAAT	60	5	-	Pisum sativum	common cis-acting element in promoter and enhancer regions
TraesCS1D02G156100.1	CAAT-box	CAAT	320	4	-	Nicotiana glutinosa
TraesCS1D02G156100.1	CAAT-box	TGCCAAC	322	7	+	Petunia hybrida	common cis-acting element in promoter and enhancer regions
TraesCS1D02G156100.1	CAAT-box	CAAT	1817	4	+	Nicotiana glutinosa
TraesCS1D02G156100.1	CAT-box	GCCACT	178	6	-	Arabidopsis thaliana	cis-acting regulatory element related to meristem expression
TraesCS1D02G156100.1	CAT-box	GCCACT	1721	6	-	Arabidopsis thaliana	cis-acting regulatory element related to meristem expression
TraesCS1D02G156100.1	CAT-box	GCCACT	1760	6	-	Arabidopsis thaliana	cis-acting regulatory element related to meristem expression
TraesCS1D02G178500.1	ABRE	ACGTG	153	5	+	Arabidopsis thaliana	cis-acting element involved in the abscisic acid responsiveness
TraesCS1D02G178500.1	ABRE	ACGTG	557	5	+	Arabidopsis thaliana	cis-acting element involved in the abscisic acid responsiveness
TraesCS1D02G178500.1	TCCC-motif	TCTCCCT	578	7	-	Spinacia oleracea	part of a light responsive element
TraesCS1D02G178500.1	TCCC-motif	TCTCCCT	1841	7	+	Spinacia oleracea	part of a light responsive element
TraesCS1D02G178500.1	G-Box	CACGTT	152	6	-	Pisum sativum	cis-acting regulatory element involved in light responsiveness
TraesCS1D02G178500.1	DRE core	GCCGAC	936	6	-	Arabidopsis thaliana
TraesCS1D02G178500.1	DRE core	GCCGAC	1135	6	+	Arabidopsis thaliana
TraesCS1D02G178500.1	GT1-motif	GGTTAA	645	6	-	Arabidopsis thaliana	light responsive element
TraesCS1D02G178500.1	CGTCA-motif	CGTCA	466	5	-	Hordeum vulgare	cis-acting regulatory element involved in the MeJA-responsiveness
TraesCS1D02G178500.1	CGTCA-motif	CGTCA	1094	5	-	Hordeum vulgare	cis-acting regulatory element involved in the MeJA-responsiveness
TraesCS1D02G178500.1	GCN4_motif	TGAGTCA	1304	7	+	Oryza sativa	cis-regulatory element involved in endosperm expression
TraesCS1D02G178500.1	GC-motif	CCCCCG	908	6	+	Zea mays	enhancer-like element involved in anoxic specific inducibility
TraesCS1D02G178500.1	GC-motif	CCCCCG	914	6	+	Zea mays	enhancer-like element involved in anoxic specific inducibility
TraesCS1D02G178500.1	O2-site	GTTGACGTGA	553	9	+	Zea mays	cis-acting regulatory element involved in zein metabolism regulation
TraesCS1D02G178500.1	O2-site	GATGATGTGG	1058	9	-	Zea mays	cis-acting regulatory element involved in zein metabolism regulation
TraesCS1D02G178500.1	as-1	TGACG	466	5	+	Arabidopsis thaliana
TraesCS1D02G178500.1	as-1	TGACG	1094	5	+	Arabidopsis thaliana
TraesCS1D02G178500.1	CCGTCC motif	CCGTCC	988	6	-	Nicotiana tabacum
TraesCS1D02G178500.1	CAAT-box	CAAT	121	4	+	Nicotiana glutinosa
TraesCS1D02G178500.1	CAAT-box	CAAT	213	4	+	Nicotiana glutinosa
TraesCS1D02G178500.1	CAAT-box	CAAT	215	4	-	Nicotiana glutinosa
TraesCS1D02G178500.1	CAAT-box	CAAAT	659	5	+	Pisum sativum	common cis-acting element in promoter and enhancer regions
TraesCS1D02G178500.1	CAAT-box	CCAAT	677	5	+	Arabidopsis thaliana	common cis-acting element in promoter and enhancer regions
TraesCS1D02G178500.1	CAAT-box	CAAT	678	4	+	Nicotiana glutinosa
TraesCS1D02G178500.1	CAAT-box	CCAAT	740	5	+	Arabidopsis thaliana	common cis-acting element in promoter and enhancer regions
TraesCS1D02G178500.1	CAAT-box	CAAT	741	4	+	Nicotiana glutinosa
TraesCS1D02G178500.1	CAAT-box	TGCCAAC	744	7	+	Petunia hybrida	common cis-acting element in promoter and enhancer regions
TraesCS1D02G178500.1	CAAT-box	CCAAT	787	5	-	Arabidopsis thaliana	common cis-acting element in promoter and enhancer regions
TraesCS1D02G178500.1	CAAT-box	CAAT	890	4	+	Nicotiana glutinosa
TraesCS1D02G178500.1	CAAT-box	CAAT	900	4	-	Nicotiana glutinosa
TraesCS1D02G178500.1	CAAT-box	CCAAT	985	5	-	Arabidopsis thaliana	common cis-acting element in promoter and enhancer regions
TraesCS1D02G178500.1	CAAT-box	CAAT	1071	4	-	Nicotiana glutinosa
TraesCS1D02G178500.1	CAAT-box	CAAT	1108	4	-	Nicotiana glutinosa
TraesCS1D02G178500.1	CAAT-box	CAAT	1115	4	+	Nicotiana glutinosa
TraesCS1D02G178500.1	CAAT-box	CAAAT	1186	5	-	Pisum sativum	common cis-acting element in promoter and enhancer regions
TraesCS1D02G178500.1	CAAT-box	CAAAT	1295	5	+	Pisum sativum	common cis-acting element in promoter and enhancer regions
TraesCS1D02G178500.1	CAAT-box	CAAT	1309	4	+	Nicotiana glutinosa
TraesCS1D02G178500.1	CAAT-box	CAAAT	1539	5	+	Pisum sativum	common cis-acting element in promoter and enhancer regions
TraesCS1D02G178500.1	CAAT-box	CAAAT	1616	5	-	Pisum sativum	common cis-acting element in promoter and enhancer regions
TraesCS1D02G178500.1	CAAT-box	CAAT	1804	4	+	Nicotiana glutinosa
TraesCS1D02G178500.1	Unnamed__1	CGTGG	928	5	-	Zea mays
TraesCS1D02G178500.1	P-box	CAACAAACCCCTT	373	12	+	Petroselinum crispum	gibberellin-responsive element and part of a light responsive element
TraesCS1D02G178500.1	Myb	CAACTG	1038	6	-	Arabidopsis thaliana
TraesCS1D02G178500.1	Myb	CAACTG	1146	6	-	Arabidopsis thaliana
TraesCS1D02G178500.1	G-box	CACGAC	444	6	-	Zea mays	cis-acting regulatory element involved in light responsiveness
TraesCS1D02G178500.1	G-box	CACGAC	544	6	+	Zea mays	cis-acting regulatory element involved in light responsiveness
TraesCS1D02G178500.1	G-box	CACGTC	556	6	-	Zea mays	cis-acting regulatory element involved in light responsiveness
TraesCS1D02G178500.1	AT~TATA-box	TATATA	1563	6	-	Arabidopsis thaliana
TraesCS1D02G178500.1	AAGAA-motif	gGTAAAGAAA	263	9	+	Avena sativa
TraesCS1D02G178500.1	AAGAA-motif	GAAAGAA	308	7	+	Avena sativa
TraesCS1D02G178500.1	TCA-element	CCATCTTTTT	234	9	-	Nicotiana tabacum	cis-acting element involved in salicylic acid responsiveness
TraesCS1D02G178500.1	TCA-element	CCATCTTTTT	1318	9	+	Nicotiana tabacum	cis-acting element involved in salicylic acid responsiveness
TraesCS1D02G178500.1	TCA-element	TCAGAAGAGG	1707	9	+	Brassica oleracea	cis-acting element involved in salicylic acid responsiveness
TraesCS1D02G178500.1	TCA-element	TCAGAAGAGG	1830	9	-	Brassica oleracea	cis-acting element involved in salicylic acid responsiveness
TraesCS1D02G178500.1	Myb-binding site	CAACAG	84	6	+	Nicotiana tabacum
TraesCS1D02G178500.1		motif_sequence	56	4	+	organism	short_function
TraesCS1D02G178500.1		motif_sequence	162	4	-	organism	short_function
TraesCS1D02G178500.1		motif_sequence	236	4	-	organism	short_function
TraesCS1D02G178500.1		motif_sequence	604	4	-	organism	short_function
TraesCS1D02G178500.1		motif_sequence	873	4	+	organism	short_function
TraesCS1D02G178500.1		motif_sequence	1102	4	+	organism	short_function
TraesCS1D02G178500.1		motif_sequence	1143	4	-	organism	short_function
TraesCS1D02G178500.1		motif_sequence	1206	4	-	organism	short_function
TraesCS1D02G178500.1		motif_sequence	1261	4	+	organism	short_function
TraesCS1D02G178500.1		motif_sequence	1372	4	+	organism	short_function
TraesCS1D02G178500.1		motif_sequence	1529	4	-	organism	short_function
TraesCS1D02G178500.1		motif_sequence	1584	4	-	organism	short_function
TraesCS1D02G178500.1		motif_sequence	1661	4	-	organism	short_function
TraesCS1D02G178500.1		motif_sequence	1710	4	-	organism	short_function
TraesCS1D02G178500.1		motif_sequence	1822	4	+	organism	short_function
TraesCS1D02G178500.1		motif_sequence	1831	4	+	organism	short_function
TraesCS1D02G178500.1		motif_sequence	1840	4	+	organism	short_function
TraesCS1D02G178500.1	MRE	AACCTAA	807	7	-	Petroselinum crispum	MYB binding site involved in light responsiveness
TraesCS1D02G178500.1	GARE-motif	TCTGTTG	84	7	-	Brassica oleracea	gibberellin-responsive element
TraesCS1D02G178500.1	Sp1	GGGCGG	762	6	+	Oryza sativa	light responsive element
TraesCS1D02G178500.1	Sp1	GGGCGG	911	6	-	Oryza sativa	light responsive element
TraesCS1D02G178500.1	Sp1	GGGCGG	1901	6	-	Oryza sativa	light responsive element
TraesCS1D02G178500.1	Unnamed__4	CTCC	15	4	+	Petroselinum hortense
TraesCS1D02G178500.1	Unnamed__4	CTCC	58	4	+	Petroselinum hortense
TraesCS1D02G178500.1	Unnamed__4	CTCC	353	4	-	Petroselinum hortense
TraesCS1D02G178500.1	Unnamed__4	CTCC	396	4	-	Petroselinum hortense
TraesCS1D02G178500.1	Unnamed__4	CTCC	452	4	-	Petroselinum hortense
TraesCS1D02G178500.1	Unnamed__4	CTCC	495	4	+	Petroselinum hortense
TraesCS1D02G178500.1	Unnamed__4	CTCC	518	4	-	Petroselinum hortense
TraesCS1D02G178500.1	Unnamed__4	CTCC	521	4	-	Petroselinum hortense
TraesCS1D02G178500.1	Unnamed__4	CTCC	580	4	-	Petroselinum hortense
TraesCS1D02G178500.1	Unnamed__4	CTCC	894	4	-	Petroselinum hortense
TraesCS1D02G178500.1	Unnamed__4	CTCC	923	4	+	Petroselinum hortense
TraesCS1D02G178500.1	Unnamed__4	CTCC	961	4	+	Petroselinum hortense
TraesCS1D02G178500.1	Unnamed__4	CTCC	964	4	+	Petroselinum hortense
TraesCS1D02G178500.1	Unnamed__4	CTCC	993	4	-	Petroselinum hortense
TraesCS1D02G178500.1	Unnamed__4	CTCC	1001	4	+	Petroselinum hortense
TraesCS1D02G178500.1	Unnamed__4	CTCC	1104	4	+	Petroselinum hortense
TraesCS1D02G178500.1	Unnamed__4	CTCC	1462	4	-	Petroselinum hortense
TraesCS1D02G178500.1	Unnamed__4	CTCC	1501	4	+	Petroselinum hortense
TraesCS1D02G178500.1	Unnamed__4	CTCC	1505	4	+	Petroselinum hortense
TraesCS1D02G178500.1	Unnamed__4	CTCC	1602	4	+	Petroselinum hortense
TraesCS1D02G178500.1	Unnamed__4	CTCC	1654	4	-	Petroselinum hortense
TraesCS1D02G178500.1	Unnamed__4	CTCC	1814	4	+	Petroselinum hortense
TraesCS1D02G178500.1	Unnamed__4	CTCC	1817	4	+	Petroselinum hortense
TraesCS1D02G178500.1	Unnamed__4	CTCC	1827	4	+	Petroselinum hortense
TraesCS1D02G178500.1	Unnamed__4	CTCC	1842	4	+	Petroselinum hortense
TraesCS1D02G178500.1	Unnamed__4	CTCC	1846	4	+	Petroselinum hortense
TraesCS1D02G178500.1	AuxRR-core	GGTCCAT	1449	7	-	Nicotiana tabacum	cis-acting regulatory element involved in auxin responsiveness
TraesCS1D02G178500.1	W box	TTGACC	1854	6	-	Arabidopsis thaliana
TraesCS1D02G178500.1	TGACG-motif	TGACG	466	5	+	Hordeum vulgare	cis-acting regulatory element involved in the MeJA-responsiveness
TraesCS1D02G178500.1	TGACG-motif	TGACG	1094	5	+	Hordeum vulgare	cis-acting regulatory element involved in the MeJA-responsiveness
TraesCS1D02G178500.1	MBS	CAACTG	1038	6	-	Arabidopsis thaliana	MYB binding site involved in drought-inducibility
TraesCS1D02G178500.1	MBS	CAACTG	1146	6	-	Arabidopsis thaliana	MYB binding site involved in drought-inducibility
TraesCS1D02G178500.1	TATA-box	TATAA	1256	5	-	Arabidopsis thaliana	core promoter element around -30 of transcription start
TraesCS1D02G178500.1	TATA-box	TATA	1257	4	-	Arabidopsis thaliana	core promoter element around -30 of transcription start
TraesCS1D02G178500.1	TATA-box	TATA	1267	4	-	Arabidopsis thaliana	core promoter element around -30 of transcription start
TraesCS1D02G178500.1	TATA-box	TATAA	1285	5	-	Arabidopsis thaliana	core promoter element around -30 of transcription start
TraesCS1D02G178500.1	TATA-box	TATA	1286	4	-	Arabidopsis thaliana	core promoter element around -30 of transcription start
TraesCS1D02G178500.1	TATA-box	ATATAA	1337	6	+	Brassica oleracea	core promoter element around -30 of transcription start
TraesCS1D02G178500.1	TATA-box	TATA	1338	4	-	Arabidopsis thaliana	core promoter element around -30 of transcription start
TraesCS1D02G178500.1	TATA-box	TAAAGATT	1436	8	+	Arabidopsis thaliana	core promoter element around -30 of transcription start
TraesCS1D02G178500.1	TATA-box	TATA	1497	4	-	Arabidopsis thaliana	core promoter element around -30 of transcription start
TraesCS1D02G178500.1	TATA-box	ATATAA	1517	6	+	Brassica oleracea	core promoter element around -30 of transcription start
TraesCS1D02G178500.1	TATA-box	TATA	1518	4	-	Arabidopsis thaliana	core promoter element around -30 of transcription start
TraesCS1D02G178500.1	TATA-box	taTATAAAtc	1559	9	-	Arabidopsis thaliana	core promoter element around -30 of transcription start
TraesCS1D02G178500.1	TATA-box	TATACA	1561	6	-	Helianthus annuus	core promoter element around -30 of transcription start
TraesCS1D02G178500.1	TATA-box	TATATA	1563	6	-	Arabidopsis thaliana	core promoter element around -30 of transcription start
TraesCS1D02G178500.1	TATA-box	TATA	1565	4	-	Arabidopsis thaliana	core promoter element around -30 of transcription start
TraesCS1D02G178500.1	TATA-box	TATA	1641	4	-	Arabidopsis thaliana	core promoter element around -30 of transcription start
TraesCS1D02G178500.1	TATA-box	TATAAAA	1699	7	-	Pisum sativum	core promoter element around -30 of transcription start
TraesCS1D02G178500.1	TATA-box	TATAAA	1700	6	-	Helianthus annuus	core promoter element around -30 of transcription start
TraesCS1D02G178500.1	TATA-box	TATAA	1701	5	-	Arabidopsis thaliana	core promoter element around -30 of transcription start
TraesCS1D02G178500.1	TATA-box	TATA	1702	4	-	Arabidopsis thaliana	core promoter element around -30 of transcription start
TraesCS1D02G178500.1	Unnamed__2	CCCCGG	1766	6	+	Zea mays
TraesCS1D02G178500.1	Unnamed_1	GGATTTTACAGT	1484	11	-	Pisum sativum	cis-acting element involved in phytochrome down-regulation expression
TraesCS1D02G178500.1	MYC	CAATTG	213	6	+	Arabidopsis thaliana
TraesCS1D02G178500.1	MYC	CATTTG	659	6	-	Arabidopsis thaliana
TraesCS1D02G178500.1	MYC	CATGTG	754	6	-	Arabidopsis thaliana
TraesCS1D02G178500.1	MYC	CATTTG	1185	6	+	Arabidopsis thaliana
TraesCS1D02G178500.1	MYC	CATTTG	1539	6	-	Arabidopsis thaliana
TraesCS1D02G178500.1	MYB	CAACAG	84	6	+	Arabidopsis thaliana
TraesCS1D02G178500.1	CCGTCC-box	CCGTCC	988	6	-	Petroselinum hortense
TraesCS1D02G178500.1	TCA	TCATCTTCAT	465	9	-	Pisum sativum
TraesCS1D02G178500.1	TCA	TCATCTTCAT	1100	9	+	Pisum sativum
TraesCS1D02G178500.1	CARE	CAACTCAC	1915	8	-	Oryza sativa
TraesCS1D02G178500.1	STRE	AGGGG	43	5	-	Arabidopsis thaliana
TraesCS1D02G178500.1	STRE	AGGGG	380	5	-	Arabidopsis thaliana
TraesCS1D02G178500.1	STRE	AGGGG	393	5	+	Arabidopsis thaliana
TraesCS1D02G178500.1	STRE	AGGGG	492	5	-	Arabidopsis thaliana
TraesCS1D02G178500.1	STRE	AGGGG	1819	5	-	Arabidopsis thaliana
TraesCS1D02G178500.1	STRE	AGGGG	1952	5	-	Arabidopsis thaliana
TraesCS1D02G178500.1	A-box	CCGTCC	988	6	-	Petroselinum crispum	cis-acting regulatory element
TraesCS1D02G178500.1	TCT-motif	TCTTAC	1163	6	+	Arabidopsis thaliana	part of a light responsive element
TraesCS1D02G178500.1	TCT-motif	TCTTAC	1968	6	+	Arabidopsis thaliana	part of a light responsive element
TraesCS1D02G178500.1	TGA-element	AACGAC	228	6	+	Brassica oleracea	auxin-responsive element
TraesCS1D02G225600.1	Unnamed__1	CGTGG	765	5	-	Zea mays
TraesCS1D02G225600.1	Unnamed__1	CGTGG	807	5	-	Zea mays
TraesCS1D02G225600.1	Unnamed__1	CGTGG	1208	5	+	Zea mays
TraesCS1D02G225600.1	Unnamed__1	CGTGG	1350	5	-	Zea mays
TraesCS1D02G225600.1	Unnamed__1	CGTGG	1505	5	+	Zea mays
TraesCS1D02G225600.1	Unnamed__1	CGTGG	1538	5	+	Zea mays
TraesCS1D02G225600.1	Unnamed__1	CGTGG	1616	5	-	Zea mays
TraesCS1D02G225600.1	CAAT-box	CCAAT	54	5	+	Arabidopsis thaliana	common cis-acting element in promoter and enhancer regions
TraesCS1D02G225600.1	CAAT-box	CAAT	55	4	+	Nicotiana glutinosa
TraesCS1D02G225600.1	CAAT-box	CAAT	148	4	-	Nicotiana glutinosa
TraesCS1D02G225600.1	CAAT-box	CAAT	266	4	+	Nicotiana glutinosa
TraesCS1D02G225600.1	CAAT-box	CAAT	309	4	-	Nicotiana glutinosa
TraesCS1D02G225600.1	CAAT-box	CAAAT	368	5	-	Pisum sativum	common cis-acting element in promoter and enhancer regions
TraesCS1D02G225600.1	CAAT-box	CCAAT	427	5	-	Arabidopsis thaliana	common cis-acting element in promoter and enhancer regions
TraesCS1D02G225600.1	CAAT-box	CAAT	457	4	+	Nicotiana glutinosa
TraesCS1D02G225600.1	CAAT-box	CCAAT	494	5	-	Arabidopsis thaliana	common cis-acting element in promoter and enhancer regions
TraesCS1D02G225600.1	CAAT-box	CAAT	836	4	+	Nicotiana glutinosa
TraesCS1D02G225600.1	CAAT-box	CAAAT	1262	5	+	Pisum sativum	common cis-acting element in promoter and enhancer regions
TraesCS1D02G225600.1	CAAT-box	CAAT	1278	4	-	Nicotiana glutinosa
TraesCS1D02G225600.1	CAAT-box	CAAAT	1306	5	+	Pisum sativum	common cis-acting element in promoter and enhancer regions
TraesCS1D02G225600.1	CAAT-box	CAAT	1309	4	-	Nicotiana glutinosa
TraesCS1D02G225600.1	CAAT-box	CAAT	1407	4	-	Nicotiana glutinosa
TraesCS1D02G225600.1	NON	CAACGGCCACG	1344	11	+	Nicotiana tabacum
TraesCS1D02G225600.1	CAT-box	GCCACT	948	6	-	Arabidopsis thaliana	cis-acting regulatory element related to meristem expression
TraesCS1D02G225600.1	CAT-box	GCCACT	1689	6	+	Arabidopsis thaliana	cis-acting regulatory element related to meristem expression
TraesCS1D02G225600.1	telo-box	AAACCCTAACCCTAA	1801	15	+	Nicotiana tabacum
TraesCS1D02G225600.1	AT~TATA-box	TATATA	443	6	+	Arabidopsis thaliana
TraesCS1D02G225600.1	AT~TATA-box	TATATA	510	6	+	Arabidopsis thaliana
TraesCS1D02G225600.1	G-box	CACGTG	518	6	+	Arabidopsis thaliana	cis-acting regulatory element involved in light responsiveness
TraesCS1D02G225600.1	G-box	CACGTC	822	6	+	Zea mays	cis-acting regulatory element involved in light responsiveness
TraesCS1D02G225600.1	G-box	CACGTC	859	6	+	Zea mays	cis-acting regulatory element involved in light responsiveness
TraesCS1D02G225600.1	G-box	ACACGTGGC	1502	9	+	Brassica napus	cis-acting regulatory element involved in light responsiveness
TraesCS1D02G225600.1	G-box	CACGTG	1503	6	-	Arabidopsis thaliana	cis-acting regulatory element involved in light responsiveness
TraesCS1D02G225600.1	GTGGC-motif	CATCGTGTGGC	147	10	+	Arabidopsis thaliana	part of a light responsive element
TraesCS1D02G225600.1	Myb-binding site	CAACAG	614	6	-	Nicotiana tabacum
TraesCS1D02G225600.1	MYB recognition site	CCGTTG	929	6	+	Arabidopsis thaliana
TraesCS1D02G225600.1	MYB recognition site	CCGTTG	1344	6	-	Arabidopsis thaliana
TraesCS1D02G225600.1	MYB recognition site	CCGTTG	1595	6	-	Arabidopsis thaliana
TraesCS1D02G225600.1	ABRE	CGCACGTGTC	516	9	+	Hordeum vulgare	cis-acting element involved in the abscisic acid responsiveness
TraesCS1D02G225600.1	ABRE	CACGTG	518	6	+	Arabidopsis thaliana	cis-acting element involved in the abscisic acid responsiveness
TraesCS1D02G225600.1	ABRE	ACGTG	519	5	+	Arabidopsis thaliana	cis-acting element involved in the abscisic acid responsiveness
TraesCS1D02G225600.1	ABRE	ACGTG	632	5	+	Arabidopsis thaliana	cis-acting element involved in the abscisic acid responsiveness
TraesCS1D02G225600.1	ABRE	ACGTG	822	5	-	Arabidopsis thaliana	cis-acting element involved in the abscisic acid responsiveness
TraesCS1D02G225600.1	ABRE	ACGTG	859	5	-	Arabidopsis thaliana	cis-acting element involved in the abscisic acid responsiveness
TraesCS1D02G225600.1	ABRE	GACACGTGGC	1501	9	+	Triticum aestivum	cis-acting element involved in the abscisic acid responsiveness
TraesCS1D02G225600.1	ABRE	CACGTG	1503	6	-	Arabidopsis thaliana	cis-acting element involved in the abscisic acid responsiveness
TraesCS1D02G225600.1	ABRE	ACGTG	1504	5	+	Arabidopsis thaliana	cis-acting element involved in the abscisic acid responsiveness
TraesCS1D02G225600.1	DRE core	GCCGAC	644	6	-	Arabidopsis thaliana
TraesCS1D02G225600.1	G-Box	CACGTG	518	6	+	Pisum sativum	cis-acting regulatory element involved in light responsiveness
TraesCS1D02G225600.1	G-Box	CACGTT	631	6	-	Pisum sativum	cis-acting regulatory element involved in light responsiveness
TraesCS1D02G225600.1	G-Box	CACGTG	1503	6	-	Pisum sativum	cis-acting regulatory element involved in light responsiveness
TraesCS1D02G225600.1	TCCC-motif	TCTCCCT	1086	7	+	Spinacia oleracea	part of a light responsive element
TraesCS1D02G225600.1	O2-site	GATGA(C/T)(A/G)TG(A/G)	364	8	+	Zea mays	cis-acting regulatory element involved in zein metabolism regulation
TraesCS1D02G225600.1	GC-motif	CCCCCG	982	6	-	Zea mays	enhancer-like element involved in anoxic specific inducibility
TraesCS1D02G225600.1	GC-motif	CCCCCG	1737	6	+	Zea mays	enhancer-like element involved in anoxic specific inducibility
TraesCS1D02G225600.1	GC-motif	CCCCCG	1871	6	+	Zea mays	enhancer-like element involved in anoxic specific inducibility
TraesCS1D02G225600.1	CCAAT-box	CAACGG	929	6	-	Hordeum vulgare	MYBHv1 binding site
TraesCS1D02G225600.1	CCAAT-box	CAACGG	1344	6	+	Hordeum vulgare	MYBHv1 binding site
TraesCS1D02G225600.1	CCAAT-box	CAACGG	1595	6	+	Hordeum vulgare	MYBHv1 binding site
TraesCS1D02G225600.1	CGTCA-motif	CGTCA	651	5	-	Hordeum vulgare	cis-acting regulatory element involved in the MeJA-responsiveness
TraesCS1D02G225600.1	CGTCA-motif	CGTCA	824	5	+	Hordeum vulgare	cis-acting regulatory element involved in the MeJA-responsiveness
TraesCS1D02G225600.1	CGTCA-motif	CGTCA	905	5	-	Hordeum vulgare	cis-acting regulatory element involved in the MeJA-responsiveness
TraesCS1D02G225600.1	CGTCA-motif	CGTCA	1433	5	-	Hordeum vulgare	cis-acting regulatory element involved in the MeJA-responsiveness
TraesCS1D02G225600.1	CCGTCC motif	CCGTCC	1123	6	-	Nicotiana tabacum
TraesCS1D02G225600.1	CCGTCC motif	CCGTCC	1874	6	+	Nicotiana tabacum
TraesCS1D02G225600.1	as-1	TGACG	651	5	+	Arabidopsis thaliana
TraesCS1D02G225600.1	as-1	TGACG	824	5	-	Arabidopsis thaliana
TraesCS1D02G225600.1	as-1	TGACG	905	5	+	Arabidopsis thaliana
TraesCS1D02G225600.1	as-1	TGACG	1433	5	+	Arabidopsis thaliana
TraesCS1D02G225600.1	TGACG-motif	TGACG	651	5	+	Hordeum vulgare	cis-acting regulatory element involved in the MeJA-responsiveness
TraesCS1D02G225600.1	TGACG-motif	TGACG	824	5	-	Hordeum vulgare	cis-acting regulatory element involved in the MeJA-responsiveness
TraesCS1D02G225600.1	TGACG-motif	TGACG	905	5	+	Hordeum vulgare	cis-acting regulatory element involved in the MeJA-responsiveness
TraesCS1D02G225600.1	TGACG-motif	TGACG	1433	5	+	Hordeum vulgare	cis-acting regulatory element involved in the MeJA-responsiveness
TraesCS1D02G225600.1	DRE1	ACCGAGA	1043	7	-	Zea mays
TraesCS1D02G225600.1	DRE1	ACCGAGA	1104	7	+	Zea mays
TraesCS1D02G225600.1	TATA-box	ATATAT	305	6	+	Brassica napus	core promoter element around -30 of transcription start
TraesCS1D02G225600.1	TATA-box	TATA	306	4	+	Arabidopsis thaliana	core promoter element around -30 of transcription start
TraesCS1D02G225600.1	TATA-box	TATA	355	4	+	Arabidopsis thaliana	core promoter element around -30 of transcription start
TraesCS1D02G225600.1	TATA-box	TATAAA	394	6	-	Helianthus annuus	core promoter element around -30 of transcription start
TraesCS1D02G225600.1	TATA-box	TATAA	395	5	-	Arabidopsis thaliana	core promoter element around -30 of transcription start
TraesCS1D02G225600.1	TATA-box	TATA	396	4	+	Arabidopsis thaliana	core promoter element around -30 of transcription start
TraesCS1D02G225600.1	TATA-box	ATTATA	441	6	+	Brassica napus	core promoter element around -30 of transcription start
TraesCS1D02G225600.1	TATA-box	TATATAA	442	7	-	Arabidopsis thaliana	core promoter element around -30 of transcription start
TraesCS1D02G225600.1	TATA-box	TATATA	443	6	+	Arabidopsis thaliana	core promoter element around -30 of transcription start
TraesCS1D02G225600.1	TATA-box	ATATAT	444	6	+	Brassica napus	core promoter element around -30 of transcription start
TraesCS1D02G225600.1	TATA-box	TATA	445	4	+	Arabidopsis thaliana	core promoter element around -30 of transcription start
TraesCS1D02G225600.1	TATA-box	ATATAT	504	6	+	Brassica napus	core promoter element around -30 of transcription start
TraesCS1D02G225600.1	TATA-box	TATA	505	4	+	Arabidopsis thaliana	core promoter element around -30 of transcription start
TraesCS1D02G225600.1	TATA-box	ATTATA	508	6	+	Brassica napus	core promoter element around -30 of transcription start
TraesCS1D02G225600.1	TATA-box	TATATAA	509	7	-	Arabidopsis thaliana	core promoter element around -30 of transcription start
TraesCS1D02G225600.1	TATA-box	TATATA	510	6	+	Arabidopsis thaliana	core promoter element around -30 of transcription start
TraesCS1D02G225600.1	TATA-box	ATATAT	511	6	+	Brassica napus	core promoter element around -30 of transcription start
TraesCS1D02G225600.1	TATA-box	TATA	512	4	+	Arabidopsis thaliana	core promoter element around -30 of transcription start
TraesCS1D02G225600.1	TATA-box	TATA	1324	4	-	Arabidopsis thaliana	core promoter element around -30 of transcription start
TraesCS1D02G225600.1	Unnamed__2	CCCCGG	1222	6	-	Zea mays
TraesCS1D02G225600.1	Unnamed__2	CCCCGG	1951	6	+	Zea mays
TraesCS1D02G225600.1	CCGTCC-box	CCGTCC	1123	6	-	Petroselinum hortense
TraesCS1D02G225600.1	CCGTCC-box	CCGTCC	1874	6	+	Petroselinum hortense
TraesCS1D02G225600.1	3-AF1 binding site	TAAGAGAGGAA	119	10	+	Solanum tuberosum	light responsive element
TraesCS1D02G225600.1	MYB	CAACCA	429	6	-	Arabidopsis thaliana
TraesCS1D02G225600.1	MYB	CAACAG	614	6	-	Arabidopsis thaliana
TraesCS1D02G225600.1	MYB	CAACCA	1298	6	+	Arabidopsis thaliana
TraesCS1D02G225600.1	MYC	CATGTG	359	6	-	Arabidopsis thaliana
TraesCS1D02G225600.1	MYC	CATTTG	1262	6	-	Arabidopsis thaliana
TraesCS1D02G225600.1	MSA-like	(T/C)C(T/C)AACGG(T/C)(T/C)A	1342	9	+	Catharanthus roseus	cis-acting element involved in cell cycle regulation
TraesCS1D02G225600.1	MSA-like	(T/C)C(T/C)AACGG(T/C)(T/C)A	1593	8.5	+	Catharanthus roseus	cis-acting element involved in cell cycle regulation
TraesCS1D02G225600.1	A-box	CCGTCC	1123	6	-	Petroselinum crispum	cis-acting regulatory element
TraesCS1D02G225600.1	A-box	CCGTCC	1874	6	+	Petroselinum crispum	cis-acting regulatory element
TraesCS1D02G225600.1	STRE	AGGGG	691	5	+	Arabidopsis thaliana
TraesCS1D02G225600.1	STRE	AGGGG	770	5	+	Arabidopsis thaliana
TraesCS1D02G225600.1	STRE	AGGGG	789	5	+	Arabidopsis thaliana
TraesCS1D02G225600.1	STRE	AGGGG	847	5	+	Arabidopsis thaliana
TraesCS1D02G225600.1	STRE	AGGGG	893	5	+	Arabidopsis thaliana
TraesCS1D02G225600.1	STRE	AGGGG	976	5	+	Arabidopsis thaliana
TraesCS1D02G225600.1	STRE	AGGGG	1155	5	-	Arabidopsis thaliana
TraesCS1D02G225600.1	STRE	AGGGG	1625	5	-	Arabidopsis thaliana
TraesCS1D02G225600.1	STRE	AGGGG	1760	5	-	Arabidopsis thaliana
TraesCS1D02G225600.1	STRE	AGGGG	1787	5	-	Arabidopsis thaliana
TraesCS1D02G225600.1	STRE	AGGGG	1851	5	-	Arabidopsis thaliana
TraesCS1D02G225600.1	TCA	TCATCTTCAT	322	9	-	Pisum sativum
TraesCS1D02G225600.1	CARE	CAACTCCC	895	8	-	Oryza sativa
TraesCS1D02G225600.1	ATCT-motif	AATCTAATCC	1748	9	+	Pisum sativum	part of a conserved DNA module involved in light responsiveness
TraesCS1D02G225600.1	Sp1	GGGCGG	979	6	+	Oryza sativa	light responsive element
TraesCS1D02G225600.1	Sp1	GGGCGG	1756	6	-	Oryza sativa	light responsive element
TraesCS1D02G225600.1	Sp1	GGGCGG	1821	6	-	Oryza sativa	light responsive element
TraesCS1D02G225600.1	Sp1	GGGCGG	1841	6	-	Oryza sativa	light responsive element
TraesCS1D02G225600.1	Sp1	GGGCGG	1934	6	+	Oryza sativa	light responsive element
TraesCS1D02G225600.1	Unnamed__4	CTCC	66	4	-	Petroselinum hortense
TraesCS1D02G225600.1	Unnamed__4	CTCC	137	4	+	Petroselinum hortense
TraesCS1D02G225600.1	Unnamed__4	CTCC	173	4	-	Petroselinum hortense
TraesCS1D02G225600.1	Unnamed__4	CTCC	245	4	-	Petroselinum hortense
TraesCS1D02G225600.1	Unnamed__4	CTCC	299	4	-	Petroselinum hortense
TraesCS1D02G225600.1	Unnamed__4	CTCC	317	4	-	Petroselinum hortense
TraesCS1D02G225600.1	Unnamed__4	CTCC	421	4	+	Petroselinum hortense
TraesCS1D02G225600.1	Unnamed__4	CTCC	488	4	+	Petroselinum hortense
TraesCS1D02G225600.1	Unnamed__4	CTCC	667	4	-	Petroselinum hortense
TraesCS1D02G225600.1	Unnamed__4	CTCC	737	4	-	Petroselinum hortense
TraesCS1D02G225600.1	Unnamed__4	CTCC	740	4	-	Petroselinum hortense
TraesCS1D02G225600.1	Unnamed__4	CTCC	799	4	+	Petroselinum hortense
TraesCS1D02G225600.1	Unnamed__4	CTCC	843	4	-	Petroselinum hortense
TraesCS1D02G225600.1	Unnamed__4	CTCC	850	4	-	Petroselinum hortense
TraesCS1D02G225600.1	Unnamed__4	CTCC	896	4	-	Petroselinum hortense
TraesCS1D02G225600.1	Unnamed__4	CTCC	943	4	-	Petroselinum hortense
TraesCS1D02G225600.1	Unnamed__4	CTCC	946	4	-	Petroselinum hortense
TraesCS1D02G225600.1	Unnamed__4	CTCC	958	4	-	Petroselinum hortense
TraesCS1D02G225600.1	Unnamed__4	CTCC	1009	4	-	Petroselinum hortense
TraesCS1D02G225600.1	Unnamed__4	CTCC	1017	4	-	Petroselinum hortense
TraesCS1D02G225600.1	Unnamed__4	CTCC	1030	4	-	Petroselinum hortense
TraesCS1D02G225600.1	Unnamed__4	CTCC	1055	4	-	Petroselinum hortense
TraesCS1D02G225600.1	Unnamed__4	CTCC	1087	4	+	Petroselinum hortense
TraesCS1D02G225600.1	Unnamed__4	CTCC	1153	4	+	Petroselinum hortense
TraesCS1D02G225600.1	Unnamed__4	CTCC	1354	4	-	Petroselinum hortense
TraesCS1D02G225600.1	Unnamed__4	CTCC	1510	4	+	Petroselinum hortense
TraesCS1D02G225600.1	Unnamed__4	CTCC	1763	4	+	Petroselinum hortense
TraesCS1D02G225600.1	Unnamed__4	CTCC	1796	4	+	Petroselinum hortense
TraesCS1D02G225600.1	Unnamed__4	CTCC	1819	4	+	Petroselinum hortense
TraesCS1D02G225600.1	Unnamed__4	CTCC	1826	4	+	Petroselinum hortense
TraesCS1D02G225600.1	Unnamed__4	CTCC	1854	4	+	Petroselinum hortense
TraesCS1D02G225600.1		motif_sequence	69	4	-	organism	short_function
TraesCS1D02G225600.1		motif_sequence	144	4	-	organism	short_function
TraesCS1D02G225600.1		motif_sequence	245	4	-	organism	short_function
TraesCS1D02G225600.1		motif_sequence	419	4	+	organism	short_function
TraesCS1D02G225600.1		motif_sequence	452	4	+	organism	short_function
TraesCS1D02G225600.1		motif_sequence	486	4	+	organism	short_function
TraesCS1D02G225600.1		motif_sequence	636	4	-	organism	short_function
TraesCS1D02G225600.1		motif_sequence	797	4	+	organism	short_function
TraesCS1D02G225600.1		motif_sequence	843	4	-	organism	short_function
TraesCS1D02G225600.1		motif_sequence	853	4	-	organism	short_function
TraesCS1D02G225600.1		motif_sequence	1055	4	-	organism	short_function
TraesCS1D02G225600.1		motif_sequence	1148	4	+	organism	short_function
TraesCS1D02G225600.1		motif_sequence	1479	4	-	organism	short_function
TraesCS1D02G225600.1		motif_sequence	1655	4	+	organism	short_function
TraesCS1D02G225600.1	ARE	AAACCA	1210	6	-	Zea mays	cis-acting regulatory element essential for the anaerobic induction
TraesCS1D02G225600.1	I-box	cGATAAGGCG	590	9	-	Zea mays	part of a light responsive element
TraesCS2A02G017400.1	E2Fb	TTTGCCGC	1303	8	+	Nicotiana tabacum
TraesCS2A02G017400.1	GATA-motif	AAGATAAGATT	842	10	+	Arabidopsis thaliana	part of a light responsive element
TraesCS2A02G017400.1	MYB	CAACAG	641	6	+	Arabidopsis thaliana
TraesCS2A02G017400.1	MYB	TAACCA	1276	6	+	Arabidopsis thaliana
TraesCS2A02G017400.1	MYC	CAATTG	375	6	+	Arabidopsis thaliana
TraesCS2A02G017400.1	MYC	CATTTG	1795	6	+	Arabidopsis thaliana
TraesCS2A02G017400.1	TCA	TCATCTTCAT	1532	9	+	Pisum sativum
TraesCS2A02G017400.1	TCA	TCATCTTCAT	1583	9	+	Pisum sativum
TraesCS2A02G017400.1	STRE	AGGGG	750	5	-	Arabidopsis thaliana
TraesCS2A02G017400.1	STRE	AGGGG	1183	5	-	Arabidopsis thaliana
TraesCS2A02G017400.1	STRE	AGGGG	1310	5	-	Arabidopsis thaliana
TraesCS2A02G017400.1	TGACG-motif	TGACG	1773	5	-	Hordeum vulgare	cis-acting regulatory element involved in the MeJA-responsiveness
TraesCS2A02G017400.1	TATA-box	ATTATA	234	6	+	Brassica napus	core promoter element around -30 of transcription start
TraesCS2A02G017400.1	TATA-box	TATAA	235	5	-	Arabidopsis thaliana	core promoter element around -30 of transcription start
TraesCS2A02G017400.1	TATA-box	TATA	236	4	+	Arabidopsis thaliana	core promoter element around -30 of transcription start
TraesCS2A02G017400.1	TATA-box	TATAA	647	5	-	Arabidopsis thaliana	core promoter element around -30 of transcription start
TraesCS2A02G017400.1	TATA-box	TATA	648	4	+	Arabidopsis thaliana	core promoter element around -30 of transcription start
TraesCS2A02G017400.1	TATA-box	TATA	787	4	+	Arabidopsis thaliana	core promoter element around -30 of transcription start
TraesCS2A02G017400.1	TATA-box	ATATAT	912	6	+	Brassica napus	core promoter element around -30 of transcription start
TraesCS2A02G017400.1	TATA-box	TATATA	913	6	+	Arabidopsis thaliana	core promoter element around -30 of transcription start
TraesCS2A02G017400.1	TATA-box	TATA	915	4	+	Arabidopsis thaliana	core promoter element around -30 of transcription start
TraesCS2A02G017400.1	TATA-box	TATATA	931	6	+	Arabidopsis thaliana	core promoter element around -30 of transcription start
TraesCS2A02G017400.1	TATA-box	ATATAT	932	6	+	Brassica napus	core promoter element around -30 of transcription start
TraesCS2A02G017400.1	TATA-box	TATA	933	4	+	Arabidopsis thaliana	core promoter element around -30 of transcription start
TraesCS2A02G017400.1	TATA-box	ATATAT	1347	6	-	Brassica napus	core promoter element around -30 of transcription start
TraesCS2A02G017400.1	TATA-box	TATATA	1348	6	-	Arabidopsis thaliana	core promoter element around -30 of transcription start
TraesCS2A02G017400.1	TATA-box	ATATAA	1349	6	+	Brassica oleracea	core promoter element around -30 of transcription start
TraesCS2A02G017400.1	TATA-box	TATA	1350	4	-	Arabidopsis thaliana	core promoter element around -30 of transcription start
TraesCS2A02G017400.1	TATA-box	ATATAT	1453	6	-	Brassica napus	core promoter element around -30 of transcription start
TraesCS2A02G017400.1	TATA-box	TATA	1454	4	-	Arabidopsis thaliana	core promoter element around -30 of transcription start
TraesCS2A02G017400.1	TATA-box	TATACA	1799	6	-	Helianthus annuus	core promoter element around -30 of transcription start
TraesCS2A02G017400.1	TATA-box	TATA	1801	4	-	Arabidopsis thaliana	core promoter element around -30 of transcription start
TraesCS2A02G017400.1	TATA-box	ccTATAAAaa	1891	9	+	Arabidopsis thaliana	core promoter element around -30 of transcription start
TraesCS2A02G017400.1	TATA-box	TATAA	1892	5	-	Arabidopsis thaliana	core promoter element around -30 of transcription start
TraesCS2A02G017400.1	TATA-box	TATA	1893	4	-	Arabidopsis thaliana	core promoter element around -30 of transcription start
TraesCS2A02G017400.1	MBS	CAACTG	1981	6	-	Arabidopsis thaliana	MYB binding site involved in drought-inducibility
TraesCS2A02G017400.1	ABRE3a	TACGTG	1816	6	-	Zea mays
TraesCS2A02G017400.1	ARE	AAACCA	14	6	+	Zea mays	cis-acting regulatory element essential for the anaerobic induction
TraesCS2A02G017400.1	ARE	AAACCA	554	6	-	Zea mays	cis-acting regulatory element essential for the anaerobic induction
TraesCS2A02G017400.1	ARE	AAACCA	1250	6	+	Zea mays	cis-acting regulatory element essential for the anaerobic induction
TraesCS2A02G017400.1	ARE	AAACCA	1700	6	+	Zea mays	cis-acting regulatory element essential for the anaerobic induction
TraesCS2A02G017400.1	I-box	GTATAAGGCC	1800	9	+	Larix laricina	part of a light responsive element
TraesCS2A02G017400.1	RY-element	CATGCATG	1429	8	-	Helianthus annuus	cis-acting regulatory element involved in seed-specific regulation
TraesCS2A02G017400.1	RY-element	CATGCATG	1433	8	-	Helianthus annuus	cis-acting regulatory element involved in seed-specific regulation
TraesCS2A02G017400.1		motif_sequence	57	4	-	organism	short_function
TraesCS2A02G017400.1		motif_sequence	74	4	-	organism	short_function
TraesCS2A02G017400.1		motif_sequence	112	4	-	organism	short_function
TraesCS2A02G017400.1		motif_sequence	150	4	-	organism	short_function
TraesCS2A02G017400.1		motif_sequence	418	4	-	organism	short_function
TraesCS2A02G017400.1		motif_sequence	570	4	-	organism	short_function
TraesCS2A02G017400.1		motif_sequence	695	4	-	organism	short_function
TraesCS2A02G017400.1		motif_sequence	841	4	-	organism	short_function
TraesCS2A02G017400.1		motif_sequence	990	4	+	organism	short_function
TraesCS2A02G017400.1		motif_sequence	1106	4	+	organism	short_function
TraesCS2A02G017400.1		motif_sequence	1396	4	+	organism	short_function
TraesCS2A02G017400.1		motif_sequence	1509	4	+	organism	short_function
TraesCS2A02G017400.1		motif_sequence	1534	4	+	organism	short_function
TraesCS2A02G017400.1		motif_sequence	1585	4	+	organism	short_function
TraesCS2A02G017400.1		motif_sequence	1617	4	+	organism	short_function
TraesCS2A02G017400.1		motif_sequence	1711	4	+	organism	short_function
TraesCS2A02G017400.1		motif_sequence	1725	4	+	organism	short_function
TraesCS2A02G017400.1		motif_sequence	1995	4	-	organism	short_function
TraesCS2A02G017400.1	AuxRR-core	GGTCCAT	1438	7	-	Nicotiana tabacum	cis-acting regulatory element involved in auxin responsiveness
TraesCS2A02G017400.1	ATCT-motif	AATCTAATCC	843	9	-	Pisum sativum	part of a conserved DNA module involved in light responsiveness
TraesCS2A02G017400.1	Unnamed__4	CTCC	687	4	-	Petroselinum hortense
TraesCS2A02G017400.1	Unnamed__4	CTCC	781	4	-	Petroselinum hortense
TraesCS2A02G017400.1	Unnamed__4	CTCC	836	4	+	Petroselinum hortense
TraesCS2A02G017400.1	Unnamed__4	CTCC	859	4	-	Petroselinum hortense
TraesCS2A02G017400.1	Unnamed__4	CTCC	1230	4	+	Petroselinum hortense
TraesCS2A02G017400.1	Unnamed__4	CTCC	1243	4	-	Petroselinum hortense
TraesCS2A02G017400.1	Unnamed__4	CTCC	1536	4	+	Petroselinum hortense
TraesCS2A02G017400.1	Unnamed__4	CTCC	1564	4	+	Petroselinum hortense
TraesCS2A02G017400.1	Unnamed__4	CTCC	1569	4	+	Petroselinum hortense
TraesCS2A02G017400.1	Unnamed__4	CTCC	1619	4	+	Petroselinum hortense
TraesCS2A02G017400.1	Sp1	GGGCGG	1232	6	-	Oryza sativa	light responsive element
TraesCS2A02G017400.1	Sp1	GGGCGG	1307	6	-	Oryza sativa	light responsive element
TraesCS2A02G017400.1	ABRE4	CACGTA	1816	6	+	Zea mays
TraesCS2A02G017400.1	AT~TATA-box	TATATA	913	6	+	Arabidopsis thaliana
TraesCS2A02G017400.1	AT~TATA-box	TATATA	931	6	+	Arabidopsis thaliana
TraesCS2A02G017400.1	AT~TATA-box	TATATA	1348	6	-	Arabidopsis thaliana
TraesCS2A02G017400.1	LTR	CCGAAA	334	6	-	Hordeum vulgare	cis-acting element involved in low-temperature responsiveness
TraesCS2A02G017400.1	LTR	CCGAAA	618	6	-	Hordeum vulgare	cis-acting element involved in low-temperature responsiveness
TraesCS2A02G017400.1	G-box	CACGAC	223	6	+	Zea mays	cis-acting regulatory element involved in light responsiveness
TraesCS2A02G017400.1	G-box	CACGAC	1206	6	-	Zea mays	cis-acting regulatory element involved in light responsiveness
TraesCS2A02G017400.1	G-box	TACGTG	1816	6	-	Arabidopsis thaliana	cis-acting regulatory element involved in light responsiveness
TraesCS2A02G017400.1	TCA-element	CCATCTTTTT	1312	9	+	Nicotiana tabacum	cis-acting element involved in salicylic acid responsiveness
TraesCS2A02G017400.1	Myb-binding site	CAACAG	641	6	+	Nicotiana tabacum
TraesCS2A02G017400.1	CAAT-box	CAAT	40	4	+	Nicotiana glutinosa
TraesCS2A02G017400.1	CAAT-box	CAAAT	96	5	+	Pisum sativum	common cis-acting element in promoter and enhancer regions
TraesCS2A02G017400.1	CAAT-box	CAAT	120	4	-	Nicotiana glutinosa
TraesCS2A02G017400.1	CAAT-box	CAAT	137	4	+	Nicotiana glutinosa
TraesCS2A02G017400.1	CAAT-box	CAAAT	182	5	-	Pisum sativum	common cis-acting element in promoter and enhancer regions
TraesCS2A02G017400.1	CAAT-box	CAAAT	265	5	-	Pisum sativum	common cis-acting element in promoter and enhancer regions
TraesCS2A02G017400.1	CAAT-box	CAAAT	304	5	-	Pisum sativum	common cis-acting element in promoter and enhancer regions
TraesCS2A02G017400.1	CAAT-box	CAAAT	319	5	+	Pisum sativum	common cis-acting element in promoter and enhancer regions
TraesCS2A02G017400.1	CAAT-box	CAAAT	348	5	+	Pisum sativum	common cis-acting element in promoter and enhancer regions
TraesCS2A02G017400.1	CAAT-box	CAAT	375	4	+	Nicotiana glutinosa
TraesCS2A02G017400.1	CAAT-box	CAAT	377	4	-	Nicotiana glutinosa
TraesCS2A02G017400.1	CAAT-box	CAAAT	431	5	-	Pisum sativum	common cis-acting element in promoter and enhancer regions
TraesCS2A02G017400.1	CAAT-box	CCAAT	440	5	+	Arabidopsis thaliana	common cis-acting element in promoter and enhancer regions
TraesCS2A02G017400.1	CAAT-box	CAAT	441	4	+	Nicotiana glutinosa
TraesCS2A02G017400.1	CAAT-box	CAAAT	489	5	-	Pisum sativum	common cis-acting element in promoter and enhancer regions
TraesCS2A02G017400.1	CAAT-box	CAAAT	518	5	-	Pisum sativum	common cis-acting element in promoter and enhancer regions
TraesCS2A02G017400.1	CAAT-box	CCAAT	552	5	-	Arabidopsis thaliana	common cis-acting element in promoter and enhancer regions
TraesCS2A02G017400.1	CAAT-box	CAAT	565	4	-	Nicotiana glutinosa
[truncated: 5,536 more rows]
