# Supplementary material for: Genome-Wide Analysis of the Peptidase M24 Superfamily in Triticum aestivum Demonstrates That TaM24-9 Is Involved in Abiotic Stress Response
Source: Int J Mol Sci. 2022 Jun 21;23(13):6904. doi: 10.3390/ijms23136904 (PMC9266489; doi:10.3390/ijms23136904)
Supplement: Supplementary file 1 [file ijms-23-06904-s001.zip › Table S9.xlsx]

## Sheet: tissue expression
Table S9. The values of all TaM24 genes in wheat （log2tpm)
Gene name	grain				spike				leaves/shoot/steam																		roots
	reproductive, 30 dpa	reproductive, 14 dpa	reproductive, 2 dpa	reproductive, milk grain stage	reproductive, anthesis	reproductive, Ear emergence	reproductive, Flag leaf stage	vegetative, two nodes detectable	reproductive, 30 dpa	reproductive, 25 dpa	reproductive, 15 dpa	reproductive, 2 dpa	reproductive, milk grain stage	reproductive, anthesis	reproductive, Ear emergence	vegetative, 24 days	vegetative, 14 days	vegetative, seven leaf stage	vegetative, fifth leaf stage	vegetative, three leaf stage	reproductive, anthesis	vegetative, 1 cm spike	vegetative, tillering stage	vegetative, two nodes detectable	seedling, 4 days	seedling, seedling stage	vegetative, 24 days	vegetative, 14 days	vegetative, fifth leaf stage	vegetative, seven leaf stage	vegetative, three leaf stage	reproductive, Flag leaf stage	seedling, seedling stage
TaM24-1	0	0	0	0	0	0	0	0	0	0	0	0	0	0	0	0	0	0	0	0	0	0	0	0	0	0	0	0	0	0	0	0	0
TaM24-2	0	0	0.627593	0	1.04051	2.02759	1.29182	0.776302	2.31762	2.92394	3.09626	1.9186	2.76489	2.99155	2.64813	2.83716	1.49271	2.56865	2.29061	1.0765	1.39611	1.50262	2.28739	0.928961	1.9768	2.99748	1.17583	0.709295	0.588204	1.14949	0.828301	0	0
TaM24-3	2.94598	1.4	3.87549	4.26487	3.99641	4.31057	3.87305	4.34474	3.47639	3.12581	3.63935	3.32739	5.2255	3.49375	2.98023	3.38079	2.72857	4.85338	2.85965	3.1733	3.27805	4.65085	3.6899	3.87888	4.23713	3.44987	4.24797	4.13689	4.05004	4.17814	4.45008	4.1535	4.42691
TaM24-4	4.79714	3.60721	6.5312	5.5192	6.12229	6.06978	6.05763	7.13743	4.52493	4.61958	5.15782	4.7767	6.71381	4.51347	4.18732	4.73304	4.00249	5.88269	4.252	4.36184	5.0883	7.28089	6.07943	6.15781	6.65061	6.50421	5.56571	6.2227	6.13511	6.47826	6.79363	6.44161	7.22067
TaM24-5	0	0	0.0303573	0	0.455713	0.247198	0	0	0	0	0	0.0643876	1.60609	0	0	1.32588	2.77611	1.6608	0.922535	0.801344	0.0237592	0.0913153	0	0	0	0	0	0	0.967591	0	0	0	0
TaM24-6	0	0	0	0	0	0	0	0	0	0	0	0	0	0	0	0	0	0	0	0	0	0	0	0	0	0	0	0	0	0	0	0	0
TaM24-7	0	0	0.758675	0	0.86045	3.14346	1.55083	1.33964	0	0	0	1.02825	3.5665	0	0	0.290523	2.593	2.37344	0	0	1.87292	0.394036	2.10441	0.612518	2.27817	1.76405	0.781714	0.579219	0	0	1.35667	0.164733	0.649013
TaM24-8	0	0	0	0	0	0	0	0	0	0	0	0	0	0	0	0	0	0	0	0	0	0	0	0	0	0	0	0	0	0	0	0	0
TaM24-9	4.55143	3.99768	6.533	6.39642	6.05027	5.8123	6.01918	7.08203	4.57034	4.69903	5.22088	4.59786	6.56458	4.86914	4.6912	4.70029	3.80021	6.19718	4.25005	4.12394	4.90152	7.13351	5.87758	5.95016	6.41975	6.33914	5.59173	6.15414	6.08836	6.4364	6.56671	6.1638	6.97532
TaM24-10	0	0	0	0	0	0	0	0	0	0	0	0	0	0	0	0	0	0	0	0	0	0	0	0	0	0	0	0	0	0	0	0	0
TaM24-11	0.0797952	0	0.883734	0	0.649942	1.5615	1.0535	0.558052	2.48075	3.23755	2.98007	2.17201	2.12997	2.91385	2.35591	1.82231	1.57398	2.47107	1.9164	0.232468	1.54501	0.80144	2.02087	0.455607	2.0144	2.38365	1.23109	0.768354	0.171213	0.515144	0.251714	0.313288	0
TaM24-12	3.5363	0.858888	4.01171	3.70819	4.11105	3.87	3.47345	4.12645	3.19246	2.94237	3.46407	3.25037	5.01581	3.4702	3.02132	3.27228	2.59504	4.74425	2.69896	3.302	3.12516	4.4043	3.39163	3.73598	3.84509	3.12323	4.49179	4.27382	4.09384	4.38428	4.55423	4.0165	4.3533
TaM24-13	4.72323	3.1808	6.34561	5.18517	5.96078	5.88905	6.00622	7.0026	4.69308	4.75395	5.29871	4.68728	6.91676	4.89605	4.7063	4.62811	4.06098	6.01962	4.35149	4.53481	5.06586	7.10709	5.94869	6.00138	6.44847	6.22883	5.62514	6.22743	6.09763	6.51561	6.66481	6.33475	6.9803
TaM24-14	0	0	0	0	0	0	0	0	0	0	0	0	0	0	0	0	0	0	0	0	0	0	0	0	0	0	0	0	0	0	0	0	0
TaM24-15	4.37938	2.23746	4.55477	3.1666	5.10626	5.38231	5.05729	5.59826	4.26694	3.74554	3.70211	3.21939	5.76489	3.50824	3.22402	3.96411	2.8608	5.22575	3.31017	2.71813	3.60808	4.86905	3.86854	4.14604	4.55623	3.25444	4.83698	4.36609	4.61233	4.59468	4.74054	4.20727	4.08466
TaM24-16	0.333354	0	2.4437	1.43883	2.60532	3.12198	2.16312	2.38807	3.84184	3.99548	4.13889	3.0495	4.3526	4.74974	4.38288	3.07187	3.08372	4.68489	2.70183	1.87402	3.27294	2.57315	3.23488	2.76532	4.3442	4.97686	1.54656	1.08394	0.552266	0.99809	1.39218	1.13161	1.06378
TaM24-17	0	0	2.72528	0.163795	2.05672	1.68672	1.2816	1.17943	3.80545	4.7804	5.0029	4.47771	2.99592	4.97087	4.76824	3.46198	4.21347	3.94923	3.37544	2.31148	3.7894	2.26215	4.54499	2.1225	4.08852	5.32181	0	0	0	0	0	0	0
TaM24-18	0	0	0	0	0	0	0	0	0	0	0	0	0	0	0	0	0	0	0	0	0	0	0	0	0	0	0	0	0	0	0	0	0
TaM24-19	0	0	0	0	0	0	0	0	0	0	0	0	0	0	0	0	0	0	0	0	0	0	0	0	0	0	0	0	0	0	0	0	0
TaM24-20	0	0	0	0	0	0	0	0	0	0	0	0	0	0	0	0	0	0	0	0	0	0	0	0	0	0	0	0	0	0	0	0	0
TaM24-21	4.2432	2.08562	4.47666	3.32054	4.97964	5.35159	4.94442	5.40062	4.28766	3.72685	3.68517	3.19426	5.62222	3.61393	3.27725	3.99621	2.84977	5.29075	3.2251	2.69054	3.4233	4.6461	3.55632	3.96788	4.44671	3.25766	4.99652	4.33857	4.52832	4.53741	4.77215	4.06282	3.93529
TaM24-22	0.57139	0	1.91502	0.366084	2.38817	2.55235	2.07134	1.91031	3.95239	3.70476	4.17265	3.1171	3.99475	4.54395	4.27293	3.2838	3.16195	4.31113	2.77932	2.09799	3.00507	2.18235	3.08653	2.28865	3.93655	4.6201	2.04518	1.09849	1.20712	1.39209	1.58143	1.20012	1.4996
TaM24-23	1.26075	0	2.25797	1.0372	2.44358	2.37667	1.63237	1.30602	3.5727	4.16863	4.63467	3.8872	4.29977	4.8484	4.85674	3.6375	3.8372	4.67117	2.95921	2.46839	3.67091	1.9877	3.70441	2.38521	4.03168	4.67992	1.12905	0	0	0	0.185059	0	0
TaM24-24	0	0	0	0	0	0	0	0	0	0	0	0	0	0	0	0	0	0	0	0	0	0	0	0	0	0	0	0	0	0	0	0	0
TaM24-25	3.81446	1.86166	4.15281	2.84205	4.80023	5.2387	4.77655	5.29479	4.30069	3.71782	3.62258	2.89951	5.90543	3.4514	3.34731	3.92786	2.39593	5.32121	3.02914	2.36478	3.31963	4.52975	3.4491	3.73231	4.67794	2.95641	4.92588	4.20556	4.38438	4.37742	4.67388	3.92172	3.82283
TaM24-26	0	0	2.00402	1.02509	2.42449	2.51828	1.95225	2.28203	3.44476	3.40136	3.88898	2.25098	3.75413	4.43594	3.99379	2.37258	2.01984	4.07161	1.99571	1.20997	3.02422	2.47937	2.86017	1.99428	4.27387	5.14468	0.5778	0.505152	0.336142	0.588392	0.312634	0	0.163104
TaM24-27	0	0	2.7518	1.59501	2.88875	2.46058	2.00689	1.87945	4.10729	4.57165	4.71263	4.47992	4.16378	5.40859	5.24887	4.12643	4.4034	4.67288	3.75169	3.088	4.56186	2.32116	4.46577	2.831	4.24411	5.40713	0	0	0	0	0	0	0
TaM24-28	0	0	0	0	0	0	0	0	0	0	0	0	0	0	0	0	0	0	0	0	0	0	0	0	0	0	0	0	0	0	0	0	0
TaM24-29	0	0	0	0	0	0	0	0	0	0	0	0	0	0	0	0	0	0	0	0	0	0	0	0	0	0	1.29802	0	0	2.52895	0	0	0
TaM24-30	3.24256	1.6967	5.01379	4.26832	5.36539	5.9713	5.54505	4.96085	5.01744	4.38511	4.37329	4.07898	6.06946	4.13647	4.04432	4.54178	3.84911	5.64742	3.36722	3.96608	4.64783	4.52653	3.71319	4.61351	5.77165	4.42547	5.26181	5.13491	4.59244	5.28129	5.16933	4.61181	5.17303
TaM24-31	4.332	3.00257	5.35358	5.52146	5.41675	5.69942	5.3046	4.79853	5.1185	4.66795	4.67283	4.22815	6.41405	4.43104	4.27099	4.77076	4.03863	6.07366	4.0004	4.40068	4.83176	5.06797	3.79628	4.9842	6.20632	4.54134	5.52079	5.45509	4.9815	5.49096	5.20541	4.80378	5.51014
TaM24-32	0	0	0	0	0	1.01466	0	0	0	0	0	0	0.356504	0	0	0	0	0	0	0	0	0	0	0	0	0	0	0	0	0	0	0	0
TaM24-33	2.5313	0	2.40196	1.83403	2.54972	2.7388	2.31612	2.79022	2.97288	2.29448	2.46513	1.68614	3.96022	2.02819	1.80194	1.92959	1.56878	3.51584	1.04842	1.55908	1.84421	3.16128	2.049	2.29874	2.69575	1.85623	2.5685	2.55718	2.19126	2.5667	2.98512	2.79856	2.93869
TaM24-34	0	0	0	0	0	0	0	0	0	0	0	0	0	0	0	0	0	0	0	0	0	0	0	0	0	0	0	0	0	0	0	0	0
TaM24-35	1.9007	0	2.00079	2.71916	2.17344	2.94183	2.4776	2.70501	2.55445	2.55097	3.1183	2.36429	4.23792	2.56506	2.52855	2.2602	2.04139	3.93198	1.66293	2.00598	2.15461	3.30458	2.63263	2.20789	2.91669	2.06976	2.5337	2.5555	2.12728	2.65182	2.91708	2.73565	2.80302
TaM24-36	2.69093	0	1.74372	1.86982	2.48414	3.09259	2.31573	2.8928	2.71299	2.17374	2.15547	1.30359	4.12723	1.55671	1.75006	1.81928	1.59285	3.75021	1.18659	1.60531	2.07215	3.05909	1.99887	2.19	2.74937	1.62308	2.32305	2.57721	2.19777	2.49166	2.84647	2.73231	2.72732
TaM24-37	0.101836	0	0	0	0	0	0	0	0	0	0	0	0	0	0	0	0	0	0	0	0	0	0	0	0	0	0	0	0	0	0	0	0
TaM24-38	0	0	2.58119	0	1.80556	2.31282	1.94337	1.51301	1.20253	1.95869	2.47861	2.72177	1.91692	2.90264	3.0992	2.99467	3.60151	2.48763	2.5593	1.31275	2.55073	1.50364	2.6393	1.9534	2.8676	3.15589	0.771876	0.437005	0.258646	0.072394	0.252198	0.308715	0
TaM24-39	0.234716	0	1.84607	1.11044	2.40314	2.87224	2.20472	1.50228	3.32308	3.74323	3.99055	3.72037	3.62598	4.23804	4.324	3.50374	3.89226	3.91854	3.03571	1.43169	3.82277	2.00156	3.69593	2.235	3.7982	4.48653	1.15866	0.970946	0.664764	0.383571	0.720194	0.62514	0.429337
TaM24-40	3.45919	1.71259	4.31446	3.70043	3.90793	5.42574	4.38105	3.88814	4.84714	5.93813	5.32488	5.12437	6.32465	4.80833	4.64494	4.61552	5.3444	5.08442	4.40827	3.28898	4.54019	4.55988	5.03142	4.66462	5.19436	4.82807	4.11947	4.05161	3.1093	4.03688	3.92906	3.99374	3.86585
TaM24-41	0	0	2.20589	0	0.772325	1.00558	1.17926	0.614809	0	0	0	0.565251	0.739926	0	0.105262	1.9355	1.47695	1.97076	1.1007	0	1.82547	0.232182	1.13139	0.682771	1.85646	2.30246	0	0	0	0	0	0	0
TaM24-42	0	0	0	0	0	0	0	0	0	0	0	0	0	0	0	0	0	0	0	0	0	0	0	0	0	0	0	0	0	0	0	0	0
TaM24-43	0	0	0	0	0	0	0	0	0	0	0	0	0	0	0	0	0	0	0	0	0	0	0	0	0	0	0	0	0	0	0	0	0
TaM24-44	0	0	2.13977	0.353956	1.42332	1.27536	1.36827	0.372278	0	0	1.56589	2.0399	1.99105	1.99175	2.22762	2.52285	2.35418	2.14117	1.87757	0.0158744	2.91589	0.972292	1.90753	1.57274	2.56802	3.09199	0	0	0	0	0	0	0
TaM24-45	0	0	0	0	0	0	0	0	0	0	0	0	0	0	0	0	0	0	0	0	0	0	0	0	0	0	0	0	0	0	0	0	0
TaM24-46	1.07011	0	0.738902	0	1.00745	1.29218	0	0	1.52404	0.641278	0	0	1.2874	0	0	0.560644	0.0346104	0.856069	0	0	0	0	0	0	0.121228	0	1.07755	0.474644	0	0	0	0	0
TaM24-47	5.56626	2.61342	4.93699	4.82674	4.96512	5.06243	4.67959	5.14762	4.65821	4.4768	3.90008	3.68294	5.9739	3.52532	3.4207	4.16607	3.72784	5.58649	3.40396	4.10534	4.03425	5.26766	3.90779	4.82011	4.93101	4.00209	5.25246	4.91287	4.6675	4.9395	5.04167	4.93221	5.29792
TaM24-48	0	0	0	0	0	0	0	0	0.736596	0.0885216	0	0	0.516852	0	0	0	0	0	0	0	0	0	0	0	0	0	0	0	0	0	0	0	0
TaM24-49	0	0	0	0	0	0	0	0	0	0	0	0	0	0	0	0	0	0	0	0	0	0	0	0	0	0	0	0	0	0	0	0	0
TaM24-50	0	0	0	0	0	2.00525	1.42988	0.580081	0.939851	1.2629	0.139365	1.24489	1.3432	0.828047	1.38901	2.51087	3.22729	2.19429	2.74467	0.84079	1.8524	0	1.15017	0	1.57923	1.49562	1.19936	0	0.879423	0	0	0	0
TaM24-51	0	0	0.484303	0	0	0.288429	0.73667	0	0	0	0	0.523873	0	0.597755	0.831658	1.55549	1.1393	0.571017	0.37077	0	0.932012	0.0491749	0.776727	0.44117	1.13764	1.85416	0	0	0	0	0	0	0
TaM24-52	1.27854	0	0.8882	0	1.47315	2.0344	0.673669	0	1.99476	1.84917	2.29054	2.42081	1.2402	2.7191	2.38832	1.92088	2.51832	1.05958	1.54678	0.005124	1.79819	0	1.48259	0.205505	1.31361	1.61473	1.09687	0	0	0	0	0	0
TaM24-53	0.381892	0	0	0	0	0	0	0	0	0	0	0	0	0	0	0	0	0	0	0	0	0	0	0	0	0	0	0	0	0	0	0	0

## Sheet: abiotic stress
Table S9. The log2tpm values of all TaM24 genes in wheat （log2tpm)
Gene name	6 drought&heat TAM107(n=2)	1 drought&heat TAM107(n=2)	6 heat stress, TAM107(n=2)	1 heat stress, TAM107(n=2)	6 drought TAM107(n=2)	1 drought stress, TAM107(n=2)	leaf, 7 days, none, TAM107(n=2)	Gene name	cold 2 weeks (4C), Manitou(n=3)	none, Manitou(n=3)
TaM24-1	0	0	0	0	0	0	0	TaM24-1	0	0
TaM24-2	1.98747	0.349733	2.02294	0	0.487008	1.2618	0.977932	TaM24-2	3.21062	2.19166
TaM24-3	2.37149	0.631672	2.71059	1.20377	1.89763	2.23323	2.1653	TaM24-3	2.6706	2.85133
TaM24-4	3.16343	2.16461	3.21153	2.52176	3.79844	3.96414	4.03528	TaM24-4	4.98523	4.70054
TaM24-5	0	0	0	0	0	0	0	TaM24-5	0	0
TaM24-6	0	0	0	0	0	0	0	TaM24-6	0	0
TaM24-7	1.37838	0	0.978089	0.0504766	0.474109	1.14172	1.43106	TaM24-7	3.18032	3.02828
TaM24-8	0	0	0	0	0	0	0	TaM24-8	0	0
TaM24-9	3.45318	2.69591	3.2742	2.95359	3.60905	3.8591	4.02798	TaM24-9	4.74141	4.55081
TaM24-10	0	0	0	0	0	0	0	TaM24-10	0	0
TaM24-11	0.568266	0	0.520754	0	0.182311	0.553557	0.603412	TaM24-11	3.30058	2.01412
TaM24-12	3.36879	1.59256	3.68294	1.91515	2.48733	3.01667	2.79419	TaM24-12	3.38612	3.58588
TaM24-13	3.47989	2.81988	3.37916	2.96385	4.0205	4.16943	4.21857	TaM24-13	4.93933	4.68567
TaM24-14	0	0	0	0	0	0	0	TaM24-14	0	0
TaM24-15	3.35028	2.06213	3.42011	2.35908	3.02531	3.27048	3.12979	TaM24-15	2.94019	3.21629
TaM24-16	0.52663	0	0.380469	0	1.18644	1.71639	1.72812	TaM24-16	3.27317	3.23727
TaM24-17	3.06895	2.27947	2.95515	2.08464	1.42481	2.83638	2.95338	TaM24-17	5.52125	4.40675
TaM24-18	0	0	0	0	0	0	0	TaM24-18	0	0
TaM24-19	0	0	0	0	0	0	0	TaM24-19	0	0
TaM24-20	0	0	0	0	0	0	0	TaM24-20	0	0
TaM24-21	1.16712	0	1.04786	0	0.453328	0.74642	0.562855	TaM24-21	0.213092	0.56033
TaM24-22	2.20722	0.615106	2.27985	1.34715	1.85759	2.26017	2.34581	TaM24-22	3.37832	3.29572
TaM24-23	3.54564	2.26482	3.19351	2.32344	1.79279	2.72323	2.85223	TaM24-23	4.19779	4.22174
TaM24-24	0	0	0	0	0	0	0	TaM24-24	0	0
TaM24-25	3.20372	1.75779	3.16813	2.15848	2.72259	3.05215	2.8278	TaM24-25	2.57183	3.09342
TaM24-26	1.29266	0	0.527115	0	0.104787	0.346401	0.703061	TaM24-26	2.60052	2.36547
TaM24-27	3.79308	2.90345	3.55115	2.72275	2.02196	3.25059	3.25276	TaM24-27	4.72599	4.70851
TaM24-28	0	0	0	0	0	0	0	TaM24-28	0	0
TaM24-29	0	0	0	0	0	0	0	TaM24-29	0	0
TaM24-30	3.45413	2.72552	3.94009	2.95468	3.66752	4.09281	3.89697	TaM24-30	3.52891	4.26713
TaM24-31	4.27621	3.52844	4.82731	3.9143	4.36697	4.62183	4.46813	TaM24-31	3.92713	4.56899
TaM24-32	0	0	0	0	0	0	0	TaM24-32	0	0
TaM24-33	2.04806	1.47143	2.62342	0.828103	1.58353	1.46188	1.46935	TaM24-33	2.14744	2.00506
TaM24-34	0	0	0	0	0	0	0	TaM24-34	0	0
TaM24-35	1.10576	0	1.37802	0.387015	0.751117	1.18143	1.63215	TaM24-35	2.94395	1.73193
TaM24-36	1.75198	1.20337	1.93841	0.822135	1.61723	1.04634	1.3286	TaM24-36	2.01722	1.9844
TaM24-37	0	0	0	0	0	0	0	TaM24-37	0	0
TaM24-38	2.66193	1.1548	2.26688	0.947756	1.25805	2.26167	2.07787	TaM24-38	0	0
TaM24-39	2.43895	1.38508	2.22823	1.29064	1.1338	2.3404	2.35479	TaM24-39	0	0
TaM24-40	2.0175	1.85274	2.33165	2.42744	2.3729	3.25724	3.26886	TaM24-40	6.0934	4.54175
TaM24-41	0	0	0	0	0	0	0	TaM24-41	0	0
TaM24-42	0	0	0	0	0	0	0	TaM24-42	0	0.29678
TaM24-43	0	0	0	0	0	0	0	TaM24-43	0	0
TaM24-44	2.25969	1.0524	1.95609	0.751091	0.347008	1.3885	1.32779	TaM24-44	2.44139	3.26348
TaM24-45	0	0	0	0	0	0	0	TaM24-45	0	0
TaM24-46	0	0	0	0	0	0	0	TaM24-46	0	0
TaM24-47	4.08	2.81146	4.32873	2.96567	3.27637	3.47608	3.44734	TaM24-47	4.02147	3.8582
TaM24-48	0.0493262	0	0.282066	0	0	0	0	TaM24-48	0	0
TaM24-49	0	0	0	0	0	0	0	TaM24-49	0	0
TaM24-50	2.5797	0.403005	2.2033	0.745977	0.581626	1.07198	1.86137	TaM24-50	0	0
TaM24-51	0	0	0	0	0	0	0	TaM24-51	0	0
TaM24-52	2.97102	0.657356	2.69915	0	0.815079	0.980073	1.01529	TaM24-52	1.41508	2.02551
TaM24-53	0	0	0	0	0	0	0	TaM24-53	0	0
